# Supplementary material for: Deciphering Proteomic Signatures of Early Diapause in Nasonia
Source: PLoS One. 2009 Jul 28;4(7):e6394. doi: 10.1371/journal.pone.0006394 (PMC2712079; doi:10.1371/journal.pone.0006394)
Supplement: Table S2 — Individual peptides identified in diapausing and non-diapausing Nasonia larvae.DP6-8: diapausing larvae collected at days 6–8. NDP6: non-diapausing larvae collected at day 6. (13.01 MB XLS) [file pone.0006394.s002.xls]

## Sheet: NDP6
E-Value	Peptide	Mass	z	gi#	Accession	Protein Description
3.336e-308	HYFFELDQFYYDIVEGHNAIVR	2776.53	3	gi|156542989	XP_001603025	PREDICTED: similar to high Glx storage protein [Nasonia vitripennis]
2.657e-306	IHGGYQSVDVIPDFDnHVITEGNWHWGYLYK	3660.27	3	gi|156542989	XP_001603025	PREDICTED: similar to high Glx storage protein [Nasonia vitripennis]
7.113e-306	GYQGHEEQLQQFYnNEFIGDIIGGAISLDGKPLGYPFDR	4385.42	3	gi|156542989	XP_001603025	PREDICTED: similar to high Glx storage protein [Nasonia vitripennis]
1.042e-305	GYQGHEEQLQQFYnnEFIGDIIGGAISLDGKPLGYPFDR	4385.42	3	gi|156542989	XP_001603025	PREDICTED: similar to high Glx storage protein [Nasonia vitripennis]
6.8e-305	GYQGHEEQLQQFYNnEFIGDIIGGAISLDGKPLGYPFDR	4386.62	3	gi|156542989	XP_001603025	PREDICTED: similar to high Glx storage protein [Nasonia vitripennis]
1.167e-304	GYQGHEEQLqQFYNNEFIGDIIGGAISLDGKPLGYPFDR	4386.93	3	gi|156542989	XP_001603025	PREDICTED: similar to high Glx storage protein [Nasonia vitripennis]
2.603e-304	ILDAIHLGHVITPQGAFLSLYqPEGLNILGELIEGTGR	4055.81	3	gi|156542452	XP_001599110	PREDICTED: similar to high Glx storage protein [Nasonia vitripennis]
4.039e-304	HYFFELDqFYYDIVEGHNAIVR	2776.01	3	gi|156542989	XP_001603025	PREDICTED: similar to high Glx storage protein [Nasonia vitripennis]
4.098e-304	GYQGHEEQLQQFYNNEFIGDIIGGAISLDGKPLGYPFDR	4385.34	3	gi|156542989	XP_001603025	PREDICTED: similar to high Glx storage protein [Nasonia vitripennis]
5.65e-304	GYQGHEEQLQQFYnnEFIGDIIGGAISLDGKPLGYPFDR	4385.34	3	gi|156542989	XP_001603025	PREDICTED: similar to high Glx storage protein [Nasonia vitripennis]
9.112e-304	TTGIVLDSGDGVSHTVPIYEGYALPHAILR	3149.94	3	gi|156555801	XP_001601591	PREDICTED: similar to RE12057p isoform 2 [Nasonia vitripennis]
9.906e-304	GYQGHEEQLQqFYNnEFIGDIIGGAISLDGKPLGYPFDR	4386.36	3	gi|156542989	XP_001603025	PREDICTED: similar to high Glx storage protein [Nasonia vitripennis]
1.05e-303	GYQGHEEqLQQFYNNEFIGDIIGGAISLDGKPLGYPFDR	4386.93	3	gi|156542989	XP_001603025	PREDICTED: similar to high Glx storage protein [Nasonia vitripennis]
2.051e-303	GYQGHEEQLQQFYnnEFIGDIIGGAISLDGKPLGYPFDR	4386.93	3	gi|156542989	XP_001603025	PREDICTED: similar to high Glx storage protein [Nasonia vitripennis]
3.786e-303	GYQGHEEQLQQFYnNEFIGDIIGGAISLDGKPLGYPFDR	4385.34	3	gi|156542989	XP_001603025	PREDICTED: similar to high Glx storage protein [Nasonia vitripennis]
3.809e-303	LEAEKDELqAALEEAEAALEQEENKVLR	3170.96	3	gi|156544337	XP_001607303	PREDICTED: similar to CG17927-PF [Nasonia vitripennis]
3.819e-303	GYQGHEEQLqQFYNnEFIGDIIGGAISLDGKPLGYPFDR	4386.93	3	gi|156542989	XP_001603025	PREDICTED: similar to high Glx storage protein [Nasonia vitripennis]
4.228e-303	GYQGHEEQLQQFYNnEFIGDIIGGAISLDGKPLGYPFDR	4385.49	3	gi|156542989	XP_001603025	PREDICTED: similar to high Glx storage protein [Nasonia vitripennis]
5.199e-303	GYQGHEEQLQQFYNNEFIGDIIGGAISLDGKPLGYPFDR	4385.49	3	gi|156542989	XP_001603025	PREDICTED: similar to high Glx storage protein [Nasonia vitripennis]
6.306e-303	GYQGHEEQLQqFYNNEFIGDIIGGAISLDGKPLGYPFDR	4386.93	3	gi|156542989	XP_001603025	PREDICTED: similar to high Glx storage protein [Nasonia vitripennis]
8.773e-303	ILDAIHLGHVITPqGAFLSLYQPEGLNILGELIEGTGR	4056.57	3	gi|156542452	XP_001599110	PREDICTED: similar to high Glx storage protein [Nasonia vitripennis]
1.073e-302	FGIPVIVAINAHQSDTPAELQLVK	2560.68	3	gi|156551075	XP_001602774	PREDICTED: similar to ENSANGP00000016878 [Nasonia vitripennis]
1.124e-302	GYQGHEEQLQQFYnnEFIGDIIGGAISLDGKPLGYPFDR	4385.49	3	gi|156542989	XP_001603025	PREDICTED: similar to high Glx storage protein [Nasonia vitripennis]
1.756e-302	GYQGHEEQLQQFYNnEFIGDIIGGAISLDGKPLGYPFDR	4386.87	3	gi|156542989	XP_001603025	PREDICTED: similar to high Glx storage protein [Nasonia vitripennis]
2.423e-302	ADKDKFQVVLDVqQFKPEEINVK	2717.88	3	gi|156548276	XP_001604985	PREDICTED: similar to lethal(2)essential for life protein, l2efl [Nasonia vitripennis]
2.98e-302	GYQGHEEQLqqFYNNEFIGDIIGGAISLDGKPLGYPFDR	4386.36	3	gi|156542989	XP_001603025	PREDICTED: similar to high Glx storage protein [Nasonia vitripennis]
4.363e-302	ILDAIHLGHVITPQGAFLSLYQPEGLNILGELIEGTGR	4056.57	3	gi|156542452	XP_001599110	PREDICTED: similar to high Glx storage protein [Nasonia vitripennis]
8.77e-302	QLLGNAPEFnNIYEYSPSALELGQTAVRDPIFYQLYSK	4347.77	3	gi|156542989	XP_001603025	PREDICTED: similar to high Glx storage protein [Nasonia vitripennis]
1.155e-301	GYQGHEEQLQQFYNnEFIGDIIGGAISLDGKPLGYPFDR	4386.71	3	gi|156542989	XP_001603025	PREDICTED: similar to high Glx storage protein [Nasonia vitripennis]
1.556e-301	QLLGNAPEFNNIYEYSPSALELGQTAVRDPIFYQLYSK	4347.77	3	gi|156542452	XP_001599110	PREDICTED: similar to high Glx storage protein [Nasonia vitripennis]
1.595e-301	ILDAIHLGHVITPqGAFLSLYQPEGLnILGELIEGTGR	4056.57	3	gi|156542452	XP_001599110	PREDICTED: similar to high Glx storage protein [Nasonia vitripennis]
1.683e-301	GYQGHEEqLQQFYnNEFIGDIIGGAISLDGKPLGYPFDR	4388.06	3	gi|156542989	XP_001603025	PREDICTED: similar to high Glx storage protein [Nasonia vitripennis]
1.88e-301	GYQGHEEQLQqFYnNEFIGDIIGGAISLDGKPLGYPFDR	4385.34	3	gi|156542989	XP_001603025	PREDICTED: similar to high Glx storage protein [Nasonia vitripennis]
1.929e-301	GYQGHEEQLQQFYNnEFIGDIIGGAISLDGKPLGYPFDR	4385.76	3	gi|156542989	XP_001603025	PREDICTED: similar to high Glx storage protein [Nasonia vitripennis]
2.375e-301	VEVGDLVTYFSDYEVDLNNAVVqPVGQHQEYQPFPK	4125.71	3	gi|156542452	XP_001599110	PREDICTED: similar to high Glx storage protein [Nasonia vitripennis]
2.409e-301	GYQGHEEQLqQFYNNEFIGDIIGGAISLDGKPLGYPFDR	4385.34	3	gi|156542989	XP_001603025	PREDICTED: similar to high Glx storage protein [Nasonia vitripennis]
3.291e-301	GYQGHEEQLqqFYNNEFIGDIIGGAISLDGKPLGYPFDR	4386.93	3	gi|156542989	XP_001603025	PREDICTED: similar to high Glx storage protein [Nasonia vitripennis]
3.644e-301	VEVGDLVTYFSDYEVDLNnAVVQPVGQHQEYQPFPK	4125.51	3	gi|156542452	XP_001599110	PREDICTED: similar to high Glx storage protein [Nasonia vitripennis]
7.179e-301	VEVGDLVTYFSDYEVDLNnAVVqPVGQHQEYQPFPK	4125.51	3	gi|156542452	XP_001599110	PREDICTED: similar to high Glx storage protein [Nasonia vitripennis]
1.107e-300	QLLGNAPEFnNIYEYSPSALELGqTAVRDPIFYQLYSK	4350.06	3	gi|156542989	XP_001603025	PREDICTED: similar to high Glx storage protein [Nasonia vitripennis]
1.156e-300	GYQGHEEQLQqFYNNEFIGDIIGGAISLDGKPLGYPFDR	4386.96	3	gi|156542989	XP_001603025	PREDICTED: similar to high Glx storage protein [Nasonia vitripennis]
1.177e-300	GYQGHEEQLqQFYNnEFIGDIIGGAISLDGKPLGYPFDR	4385.76	3	gi|156542989	XP_001603025	PREDICTED: similar to high Glx storage protein [Nasonia vitripennis]
1.196e-300	KGSLNLDNLFGGDPTLGNVVNNAINTNFDAFIK	3493.82	3	gi|156546398	XP_001607045	PREDICTED: similar to ENSANGP00000018364 [Nasonia vitripennis]
1.385e-300	KQQDVIYLLENIAGELPNQHLR	2591.43	3	gi|156542452	XP_001599110	PREDICTED: similar to high Glx storage protein [Nasonia vitripennis]
1.629e-300	FIQVESLPLIVEFNQETAR	2233.61	3	gi|156537243	XP_001605359	PREDICTED: similar to protein disulfide isomerase [Nasonia vitripennis]
1.677e-300	AFSSAVIQRPDTQGVILPPAYEVYPHYFFDTR	3684.96	3	gi|156542989	XP_001603025	PREDICTED: similar to high Glx storage protein [Nasonia vitripennis]
1.975e-300	AFSSAVIQRPDTqGVILPPAYEVYPHYFFDTR	3684.96	3	gi|156542989	XP_001603025	PREDICTED: similar to high Glx storage protein [Nasonia vitripennis]
2.294e-300	QLLGNAPEFnNIYEYSPSALELGQTAVRDPIFYQLYSK	4349.87	3	gi|156542989	XP_001603025	PREDICTED: similar to high Glx storage protein [Nasonia vitripennis]
2.864e-300	GYQGHEEQLqQFYnNEFIGDIIGGAISLDGKPLGYPFDR	4385.76	3	gi|156542989	XP_001603025	PREDICTED: similar to high Glx storage protein [Nasonia vitripennis]
3.23e-300	QLLGNAPEFnNIYEYSPSALELGqTAVRDPIFYQLYSK	4350.68	3	gi|156542989	XP_001603025	PREDICTED: similar to high Glx storage protein [Nasonia vitripennis]
3.727e-300	VEVGDLVTYFSDYEVDLnnAVVQPVGQHQEYQPFPK	4126.05	3	gi|156542452	XP_001599110	PREDICTED: similar to high Glx storage protein [Nasonia vitripennis]
3.864e-300	QLLGNAPEFNnIYEYSPSALELGQTAVRDPIFYQLYSK	4349.15	3	gi|156542989	XP_001603025	PREDICTED: similar to high Glx storage protein [Nasonia vitripennis]
4.492e-300	GYQGHEEQLQqFYNNEFIGDIIGGAISLDGKPLGYPFDR	4385.76	3	gi|156542989	XP_001603025	PREDICTED: similar to high Glx storage protein [Nasonia vitripennis]
6.524e-300	GYQGHEEqLQQFYNNEFIGDIIGGAISLDGKPLGYPFDR	4386.96	3	gi|156542989	XP_001603025	PREDICTED: similar to high Glx storage protein [Nasonia vitripennis]
6.815e-300	VEVGDLVTYFSDYEVDLnNAVVqPVGQHQEYQPFPK	4126.05	3	gi|156542452	XP_001599110	PREDICTED: similar to high Glx storage protein [Nasonia vitripennis]
7.374e-300	QLLGNAPEFNNIYEYSPSALELGqTAVRDPIFYQLYSK	4347.72	3	gi|156542989	XP_001603025	PREDICTED: similar to high Glx storage protein [Nasonia vitripennis]
7.446e-300	QLLGNAPEFnNIYEYSPSALELGqTAVRDPIFYQLYSK	4351.07	3	gi|156542989	XP_001603025	PREDICTED: similar to high Glx storage protein [Nasonia vitripennis]
8.252e-300	ADKDKFQVVLDVQQFKPEEINVK	2717.84	3	gi|156548276	XP_001604985	PREDICTED: similar to lethal(2)essential for life protein, l2efl [Nasonia vitripennis]
8.426e-300	QLLGNAPEFnnIYEYSPSALELGqTAVRDPIFYQLYSK	4352.97	3	gi|156542989	XP_001603025	PREDICTED: similar to high Glx storage protein [Nasonia vitripennis]
8.438e-300	QLLGNAPEFNNIYEYSPSALELGQTAVRDPIFYQLYSK	4347.72	3	gi|156542989	XP_001603025	PREDICTED: similar to high Glx storage protein [Nasonia vitripennis]
1.062e-299	GYQGHEEQLqQFYNnEFIGDIIGGAISLDGKPLGYPFDR	4386.71	3	gi|156542989	XP_001603025	PREDICTED: similar to high Glx storage protein [Nasonia vitripennis]
1.142e-299	GYQGHEEqLQQFYNnEFIGDIIGGAISLDGKPLGYPFDR	4386.87	3	gi|156542989	XP_001603025	PREDICTED: similar to high Glx storage protein [Nasonia vitripennis]
1.259e-299	GYQGHEEqLQQFYNNEFIGDIIGGAISLDGKPLGYPFDR	4386.87	3	gi|156542989	XP_001603025	PREDICTED: similar to high Glx storage protein [Nasonia vitripennis]
1.399e-299	GYQGHEEQLQqFYnNEFIGDIIGGAISLDGKPLGYPFDR	4386.71	3	gi|156542989	XP_001603025	PREDICTED: similar to high Glx storage protein [Nasonia vitripennis]
1.404e-299	AFSSAVIQRPDTQGVILPPAYEVYPHYFFDTR	3685.26	3	gi|156542989	XP_001603025	PREDICTED: similar to high Glx storage protein [Nasonia vitripennis]
1.551e-299	QLLGNAPEFNNIYEYSPSALELGQTAVRDPIFYQLYSK	4349.87	3	gi|156542452	XP_001599110	PREDICTED: similar to high Glx storage protein [Nasonia vitripennis]
1.81e-299	GYQGHEEQLqqFYNNEFIGDIIGGAISLDGKPLGYPFDR	4386.71	3	gi|156542989	XP_001603025	PREDICTED: similar to high Glx storage protein [Nasonia vitripennis]
1.868e-299	AFSSAVIQRPDTQGVILPPAYEVYPHYFFDTR	3685.68	3	gi|156542989	XP_001603025	PREDICTED: similar to high Glx storage protein [Nasonia vitripennis]
1.943e-299	HHHAGEQYHGEQYHGqQYHGVHHGYAGEQYHGK	3864.89	3	gi|156542989	XP_001603025	PREDICTED: similar to high Glx storage protein [Nasonia vitripennis]
2.278e-299	GYQGHEEQLqQFYNNEFIGDIIGGAISLDGKPLGYPFDR	4386.71	3	gi|156542989	XP_001603025	PREDICTED: similar to high Glx storage protein [Nasonia vitripennis]
2.308e-299	AFSSAVIQRPDTqGVILPPAYEVYPHYFFDTR	3685.41	3	gi|156542989	XP_001603025	PREDICTED: similar to high Glx storage protein [Nasonia vitripennis]
2.455e-299	QLLGNAPEFnNIYEYSPSALELGqTAVRDPIFYQLYSK	4350	3	gi|156542452	XP_001599110	PREDICTED: similar to high Glx storage protein [Nasonia vitripennis]
2.526e-299	AFSSAVIQRPDTQGVILPPAYEVYPHYFFDTR	3685.31	3	gi|156542989	XP_001603025	PREDICTED: similar to high Glx storage protein [Nasonia vitripennis]
2.9e-299	GYQGHEEQLQqFYnNEFIGDIIGGAISLDGKPLGYPFDR	4386.87	3	gi|156542989	XP_001603025	PREDICTED: similar to high Glx storage protein [Nasonia vitripennis]
2.949e-299	GYQGHEEQLqQFYNnEFIGDIIGGAISLDGKPLGYPFDR	4386.87	3	gi|156542989	XP_001603025	PREDICTED: similar to high Glx storage protein [Nasonia vitripennis]
3.845e-299	AFSSAVIqRPDTQGVILPPAYEVYPHYFFDTR	3685.31	3	gi|156542989	XP_001603025	PREDICTED: similar to high Glx storage protein [Nasonia vitripennis]
3.89e-299	HHHAGEQYHGEQYHGQqYHGVHHGYAGEQYHGK	3864.89	3	gi|156542989	XP_001603025	PREDICTED: similar to high Glx storage protein [Nasonia vitripennis]
3.991e-299	FGIPVIVAINAHQSDTPAELQLVK	2559.45	3	gi|156551075	XP_001602774	PREDICTED: similar to ENSANGP00000016878 [Nasonia vitripennis]
4.82e-299	QLLGNAPEFNNIYEYSPSALELGqTAVRDPIFYQLYSK	4349.81	3	gi|156542452	XP_001599110	PREDICTED: similar to high Glx storage protein [Nasonia vitripennis]
6.077e-299	QLLGNAPEFNNIYEYSPSALELGqTAVRDPIFYQLYSK	4349.15	3	gi|156542989	XP_001603025	PREDICTED: similar to high Glx storage protein [Nasonia vitripennis]
6.435e-299	AFSSAVIqRPDTQGVILPPAYEVYPHYFFDTR	3685.68	3	gi|156542989	XP_001603025	PREDICTED: similar to high Glx storage protein [Nasonia vitripennis]
6.7e-299	AFSSAVIQRPDTQGVILPPAYEVYPHYFFDTR	3685.41	3	gi|156542989	XP_001603025	PREDICTED: similar to high Glx storage protein [Nasonia vitripennis]
7.323e-299	qLLGNAPEFNNIYEYSPSALELGqTAVRDPIFYQLYSK	4350.68	3	gi|156542989	XP_001603025	PREDICTED: similar to high Glx storage protein [Nasonia vitripennis]
8.39e-299	VEVGDLVTYFSDYEVDLNnAVVqPVGQHQEYQPFPK	4124.97	3	gi|156542452	XP_001599110	PREDICTED: similar to high Glx storage protein [Nasonia vitripennis]
9.411e-299	GYQGHEEqLQQFYnNEFIGDIIGGAISLDGKPLGYPFDR	4386.71	3	gi|156542989	XP_001603025	PREDICTED: similar to high Glx storage protein [Nasonia vitripennis]
1.19e-298	QLLGNAPEFNnIYEYSPSALELGQTAVRDPIFYQLYSK	4351.07	3	gi|156542452	XP_001599110	PREDICTED: similar to high Glx storage protein [Nasonia vitripennis]
1.351e-298	GYQGHEEQLqqFYNNEFIGDIIGGAISLDGKPLGYPFDR	4386.87	3	gi|156542989	XP_001603025	PREDICTED: similar to high Glx storage protein [Nasonia vitripennis]
1.45e-298	LEAEKDELQAALEEAEAALEQEENKVLR	3168.89	3	gi|156544337	XP_001607303	PREDICTED: similar to CG17927-PF [Nasonia vitripennis]
1.535e-298	KQQDVIYLLENIAGELPNqHLR	2591.91	3	gi|156542452	XP_001599110	PREDICTED: similar to high Glx storage protein [Nasonia vitripennis]
1.63e-298	GYQGHEEQLQQFYnnEFIGDIIGGAISLDGKPLGYPFDR	4386.62	3	gi|156542989	XP_001603025	PREDICTED: similar to high Glx storage protein [Nasonia vitripennis]
1.954e-298	KQQDVIYLLEnIAGELPNQHLR	2592.32	3	gi|156542452	XP_001599110	PREDICTED: similar to high Glx storage protein [Nasonia vitripennis]
3.705e-298	HHHAGEQYHGEQYHGQQYHGVHHGYAGEQYHGK	3864.89	3	gi|156542989	XP_001603025	PREDICTED: similar to high Glx storage protein [Nasonia vitripennis]
3.843e-298	GYQGHEEQLqQFYNNEFIGDIIGGAISLDGKPLGYPFDR	4386.62	3	gi|156542989	XP_001603025	PREDICTED: similar to high Glx storage protein [Nasonia vitripennis]
5.757e-298	QLLGNAPEFnNIYEYSPSALELGqTAVRDPIFYQLYSK	4350.21	3	gi|156542452	XP_001599110	PREDICTED: similar to high Glx storage protein [Nasonia vitripennis]
5.922e-298	QLLGNAPEFNNIYEYSPSALELGQTAVRDPIFYQLYSK	4348.5	3	gi|156542989	XP_001603025	PREDICTED: similar to high Glx storage protein [Nasonia vitripennis]
5.942e-298	AFSSAVIqRPDTQGVILPPAYEVYPHYFFDTR	3685.38	3	gi|156542989	XP_001603025	PREDICTED: similar to high Glx storage protein [Nasonia vitripennis]
7.781e-298	VEVGDLVTYFSDYEVDLnNAVVQPVGQHQEYQPFPK	4126.05	3	gi|156542452	XP_001599110	PREDICTED: similar to high Glx storage protein [Nasonia vitripennis]
1.175e-297	VEVGDLVTYFSDYEVDLnnAVVQPVGQHQEYQPFPK	4124.97	3	gi|156542452	XP_001599110	PREDICTED: similar to high Glx storage protein [Nasonia vitripennis]
1.459e-297	VEVGDLVTYFSDYEVDLNNAVVQPVGQHQEYQPFPK	4124.97	3	gi|156542452	XP_001599110	PREDICTED: similar to high Glx storage protein [Nasonia vitripennis]
1.751e-297	QQDVIYLLENIAGELPNQHLR	2462.25	3	gi|156542452	XP_001599110	PREDICTED: similar to high Glx storage protein [Nasonia vitripennis]
1.833e-297	KQQDVIYLLENIAGELPnQHLR	2591.91	3	gi|156542452	XP_001599110	PREDICTED: similar to high Glx storage protein [Nasonia vitripennis]
2.58e-297	GYQGHEEQLqqFYNNEFIGDIIGGAISLDGKPLGYPFDR	4386.62	3	gi|156542989	XP_001603025	PREDICTED: similar to high Glx storage protein [Nasonia vitripennis]
3.163e-297	AFSSAVIqRPDTQGVILPPAYEVYPHYFFDTR	3685.79	3	gi|156542989	XP_001603025	PREDICTED: similar to high Glx storage protein [Nasonia vitripennis]
5e-297	KQQDVIYLLENIAGELPnQHLR	2591.79	3	gi|156542452	XP_001599110	PREDICTED: similar to high Glx storage protein [Nasonia vitripennis]
6.992e-296	HHHAGEQYHGEQYHGQQYHGVHHGYAGEqYHGK	3863.6	3	gi|156542989	XP_001603025	PREDICTED: similar to high Glx storage protein [Nasonia vitripennis]
7.995e-296	HHHAGEQYHGEqYHGQQYHGVHHGYAGEQYHGK	3864.48	3	gi|156542989	XP_001603025	PREDICTED: similar to high Glx storage protein [Nasonia vitripennis]
8.664e-296	HHHAGEQYHGEQYHGQQYHGVHHGYAGEQYHGK	3864.48	3	gi|156542989	XP_001603025	PREDICTED: similar to high Glx storage protein [Nasonia vitripennis]
6.18e-295	AFSSAVIqRPDTqGVILPPAYEVYPHYFFDTR	3686.96	3	gi|156542989	XP_001603025	PREDICTED: similar to high Glx storage protein [Nasonia vitripennis]
8.011e-23	GYQGHEEQLQQFYnnEFIGDIIGGAISLDGKPLGYPFDR	4386.93	3	gi|156542989	XP_001603025	PREDICTED: similar to high Glx storage protein [Nasonia vitripennis]
9.999e-23	HYFFELDqFYYDIVEGHNAIVR	2776.53	3	gi|156542989	XP_001603025	PREDICTED: similar to high Glx storage protein [Nasonia vitripennis]
3.368e-22	GYQGHEEQLQQFYNNEFIGDIIGGAISLDGKPLGYPFDR	4385.42	3	gi|156542989	XP_001603025	PREDICTED: similar to high Glx storage protein [Nasonia vitripennis]
5.247e-22	VEVGDLVTYFSDYEVDLnNAVVQPVGQHQEYQPFPK	4122.47	3	gi|156542452	XP_001599110	PREDICTED: similar to high Glx storage protein [Nasonia vitripennis]
6.746e-22	VEVGDLVTYFSDYEVDLNNAVVQPVGQHQEYQPFPK	4122.47	3	gi|156542452	XP_001599110	PREDICTED: similar to high Glx storage protein [Nasonia vitripennis]
1.118e-21	HYFFELDqFYYDIVEGHNAIVR	2776.4	3	gi|156542989	XP_001603025	PREDICTED: similar to high Glx storage protein [Nasonia vitripennis]
1.258e-21	GYQGHEEQLQQFYNnEFIGDIIGGAISLDGKPLGYPFDR	4385.42	3	gi|156542989	XP_001603025	PREDICTED: similar to high Glx storage protein [Nasonia vitripennis]
2.515e-21	IHGGYQSVDVIPDFDnHVITEGNWHWGYLYK	3659.7	3	gi|156542989	XP_001603025	PREDICTED: similar to high Glx storage protein [Nasonia vitripennis]
3.723e-21	LEAEKDELQAALEEAEAALEQEENKVLR	3168.83	3	gi|156544337	XP_001607303	PREDICTED: similar to CG17927-PF [Nasonia vitripennis]
3.898e-21	VEVGDLVTYFSDYEVDLNNAVVqPVGQHQEYQPFPK	4122.47	3	gi|156542452	XP_001599110	PREDICTED: similar to high Glx storage protein [Nasonia vitripennis]
4.112e-21	SSIVIDVKPWDDETNMSDMEK	2438.81	3	gi|156540296	XP_001599931	PREDICTED: similar to putative elongation factor 1 beta [Nasonia vitripennis]
5.177e-21	IHGGYQSVDVIPDFDnHVITEGNWHWGYLYK	3661.07	3	gi|156542989	XP_001603025	PREDICTED: similar to high Glx storage protein [Nasonia vitripennis]
5.921e-21	VEVGDLVTYFSDYEVDLNnAVVQPVGQHQEYQPFPK	4122.47	3	gi|156542452	XP_001599110	PREDICTED: similar to high Glx storage protein [Nasonia vitripennis]
9.171e-21	IYTPEGLNILGNMIEGNADSMNEqYYGNIDMLMR	3881.12	3	gi|156545567	XP_001607029	PREDICTED: similar to hexamerin [Nasonia vitripennis]
9.589e-21	GYQGHEEQLQQFYNnEFIGDIIGGAISLDGKPLGYPFDR	4386.93	3	gi|156542989	XP_001603025	PREDICTED: similar to high Glx storage protein [Nasonia vitripennis]
1.086e-20	GYQGHEEQLQQFYnnEFIGDIIGGAISLDGKPLGYPFDR	4388.06	3	gi|156542989	XP_001603025	PREDICTED: similar to high Glx storage protein [Nasonia vitripennis]
1.399e-20	KIGYNPAAVAFVPISGWHGDNMLEPSTK	3000	3	gi|156546948	XP_001605607	PREDICTED: similar to elongation factor 1-alpha isoform 1 [Nasonia vitripennis]
1.609e-20	GYQGHEEQLQQFYnnEFIGDIIGGAISLDGKPLGYPFDR	4386.36	3	gi|156542989	XP_001603025	PREDICTED: similar to high Glx storage protein [Nasonia vitripennis]
1.854e-20	KQQDVIYLLEnIAGELPNQHLR	2592.86	3	gi|156542452	XP_001599110	PREDICTED: similar to high Glx storage protein [Nasonia vitripennis]
1.947e-20	LNVLHWHIVDDNSFPYESTVYPELSAK	3174.24	3	gi|156541819	XP_001600338	PREDICTED: similar to beta-hexosaminidase b [Nasonia vitripennis]
2.166e-20	KLEADINELEIALDHANK	2034.18	3	gi|156544337	XP_001607303	PREDICTED: similar to CG17927-PF [Nasonia vitripennis]
2.537e-20	RQNAILLDITTVDLHQGR	2063.34	3	gi|984655	BAA06161	storage protein-binding protein [Sarcophaga peregrina]
2.904e-20	GYQGHEEQLQqFYNNEFIGDIIGGAISLDGKPLGYPFDR	4386.93	3	gi|156542989	XP_001603025	PREDICTED: similar to high Glx storage protein [Nasonia vitripennis]
3.626e-20	GYQGHEEQLQQFYnnEFIGDIIGGAISLDGKPLGYPFDR	4386.62	3	gi|156542989	XP_001603025	PREDICTED: similar to high Glx storage protein [Nasonia vitripennis]
3.641e-20	VEVGDLVTYFSDYEVDLNnAVVQPVGQHQEYQPFPK	4123.76	3	gi|156542452	XP_001599110	PREDICTED: similar to high Glx storage protein [Nasonia vitripennis]
4.278e-20	GYQGHEEQLQQFYnNEFIGDIIGGAISLDGKPLGYPFDR	4386.93	3	gi|156542989	XP_001603025	PREDICTED: similar to high Glx storage protein [Nasonia vitripennis]
5.046e-20	ESIKGAYSSQSPYYINYPEQLYGFPAR	3129.29	3	gi|156542452	XP_001599110	PREDICTED: similar to high Glx storage protein [Nasonia vitripennis]
5.465e-20	IHGGYQSVDVIPDFDNHVITEGNWHWGYLYK	3661.07	3	gi|156542989	XP_001603025	PREDICTED: similar to high Glx storage protein [Nasonia vitripennis]
6.349e-20	HYFFELDQFYYDIVEGHNAIVR	2775.45	3	gi|156542989	XP_001603025	PREDICTED: similar to high Glx storage protein [Nasonia vitripennis]
6.35e-20	ILDAIHLGHVITPqGAFLSLYQPEGLNILGELIEGTGR	4055.81	3	gi|156542452	XP_001599110	PREDICTED: similar to high Glx storage protein [Nasonia vitripennis]
6.403e-20	EIGYSYEFEPYLQNYENPSTVK	2670.9	3	gi|156542452	XP_001599110	PREDICTED: similar to high Glx storage protein [Nasonia vitripennis]
6.557e-20	ESIKGAYSSqSPYYINYPEQLYGFPAR	3129.29	3	gi|156542452	XP_001599110	PREDICTED: similar to high Glx storage protein [Nasonia vitripennis]
6.672e-20	FIQVESLPLIVEFNQETAR	2233.28	3	gi|156537243	XP_001605359	PREDICTED: similar to protein disulfide isomerase [Nasonia vitripennis]
7.642e-20	GYQGHEEQLQQFYnNEFIGDIIGGAISLDGKPLGYPFDR	4386.93	3	gi|156542989	XP_001603025	PREDICTED: similar to high Glx storage protein [Nasonia vitripennis]
8.72e-20	IHGGYQSVDVIPDFDNHVITEGNWHWGYLYK	3659.7	3	gi|156542989	XP_001603025	PREDICTED: similar to high Glx storage protein [Nasonia vitripennis]
9.52e-20	GYQGHEEQLQQFYNNEFIGDIIGGAISLDGKPLGYPFDR	4386.93	3	gi|156542989	XP_001603025	PREDICTED: similar to high Glx storage protein [Nasonia vitripennis]
9.887e-20	GYQGHEEQLQQFYNnEFIGDIIGGAISLDGKPLGYPFDR	4386.93	3	gi|156542989	XP_001603025	PREDICTED: similar to high Glx storage protein [Nasonia vitripennis]
1.041e-19	IHGGYQSVDVIPDFDNHVITEGNWHWGYLYK	3660.27	3	gi|156542989	XP_001603025	PREDICTED: similar to high Glx storage protein [Nasonia vitripennis]
1.111e-19	GYQGHEEQLQqFYNNEFIGDIIGGAISLDGKPLGYPFDR	4386.36	3	gi|156542989	XP_001603025	PREDICTED: similar to high Glx storage protein [Nasonia vitripennis]
1.205e-19	SSIVIDVKPWDDETNMSDMEK	2439.87	3	gi|156540296	XP_001599931	PREDICTED: similar to putative elongation factor 1 beta [Nasonia vitripennis]
1.28e-19	IHGGYQSVDVIPDFDNHVITEGnWHWGYLYK	3660.27	3	gi|156542989	XP_001603025	PREDICTED: similar to high Glx storage protein [Nasonia vitripennis]
1.307e-19	HYFFELDqFYYDIVEGHNAIVR	2775.95	3	gi|156542989	XP_001603025	PREDICTED: similar to high Glx storage protein [Nasonia vitripennis]
1.499e-19	SQIQEYVDYYGGAGVqHIALNTSDIITAITNLR	3624.56	3	gi|156553875	XP_001600932	PREDICTED: similar to 4-hydroxyphenylpyruvate dioxygenase [Nasonia vitripennis]
1.523e-19	ILDAIHLGHVITPqGAFLSLYqPEGLNILGELIEGTGR	4055.81	3	gi|156542452	XP_001599110	PREDICTED: similar to high Glx storage protein [Nasonia vitripennis]
2.057e-19	LEAEKDELQAALEEAEAALEQEENKVLR	3168.33	3	gi|156544337	XP_001607303	PREDICTED: similar to CG17927-PF [Nasonia vitripennis]
2.199e-19	SAIVNAFYEPNENSIQFPAGILQGVFFDK	3216.62	3	gi|156552724	XP_001599431	PREDICTED: similar to zinc metalloprotease [Nasonia vitripennis]
2.299e-19	VEVGDLVTYFSDYEVDLNNAVVQPVGQHQEYQPFPK	4123.76	3	gi|156542452	XP_001599110	PREDICTED: similar to high Glx storage protein [Nasonia vitripennis]
2.311e-19	TTGIVLDSGDGVSHTVPIYEGYALPHAILR	3152.54	3	gi|156554898	XP_001600934	PREDICTED: similar to RE12057p isoform 2 [Nasonia vitripennis]
2.386e-19	GYQGHEEQLQQFYnNEFIGDIIGGAISLDGKPLGYPFDR	4386.62	3	gi|156542989	XP_001603025	PREDICTED: similar to high Glx storage protein [Nasonia vitripennis]
2.698e-19	ILDAIHLGHVITPQGAFLSLYQPEGLNILGELIEGTGR	4055.81	3	gi|156542452	XP_001599110	PREDICTED: similar to high Glx storage protein [Nasonia vitripennis]
2.994e-19	GYQGHEEQLQQFYNNEFIGDIIGGAISLDGKPLGYPFDR	4386.93	3	gi|156542989	XP_001603025	PREDICTED: similar to high Glx storage protein [Nasonia vitripennis]
3.028e-19	LEAEKDELqAALEEAEAALEQEENKVLR	3168.33	3	gi|156544337	XP_001607303	PREDICTED: similar to CG17927-PF [Nasonia vitripennis]
3.11e-19	LEAEKDELqAALEEAEAALEQEENKVLR	3168.83	3	gi|156544337	XP_001607303	PREDICTED: similar to CG17927-PF [Nasonia vitripennis]
3.277e-19	VEVGDLVTYFSDYEVDLnNAVVQPVGQHQEYQPFPK	4123.76	3	gi|156542452	XP_001599110	PREDICTED: similar to high Glx storage protein [Nasonia vitripennis]
3.41e-19	KVDLGVDILDDAAPLHIR	1960.17	3	gi|156555785	XP_001603238	PREDICTED: similar to GH08974p [Nasonia vitripennis]
3.468e-19	VQDWFHHVEETLKEYYEQGKK	2693.67	3	gi|156542118	XP_001601658	PREDICTED: hypothetical protein [Nasonia vitripennis]
3.834e-19	LNVLHWHIVDDnSFPYESTVYPELSAK	3174.24	3	gi|156541821	XP_001600369	PREDICTED: similar to beta-hexosaminidase b [Nasonia vitripennis]
4.144e-19	SAIVNAFYEPNENSIqFPAGILQGVFFDK	3216.62	3	gi|156552722	XP_001599405	PREDICTED: similar to zinc metalloprotease [Nasonia vitripennis]
4.158e-19	EIGYSYEFEPYLqNYENPSTVK	2670.35	3	gi|156542452	XP_001599110	PREDICTED: similar to high Glx storage protein [Nasonia vitripennis]
4.217e-19	AAFDDAIAELDTLSEESYKDSTLIMQLLR	3259.67	3	gi|156553657	XP_001600604	PREDICTED: similar to ENSANGP00000012072 [Nasonia vitripennis]
4.371e-19	LEAEKDELQAALEEAEAALEqEENKVLR	3170.96	3	gi|156544337	XP_001607303	PREDICTED: similar to CG17927-PF [Nasonia vitripennis]
4.384e-19	ILDAIHLGHVITPqGAFLSLYqPEGLNILGELIEGTGR	4056.57	3	gi|156542452	XP_001599110	PREDICTED: similar to high Glx storage protein [Nasonia vitripennis]
4.639e-19	GYQGHEEQLQQFYnNEFIGDIIGGAISLDGKPLGYPFDR	4388.06	3	gi|156542989	XP_001603025	PREDICTED: similar to high Glx storage protein [Nasonia vitripennis]
4.651e-19	IYTPEGLNILGNMIEGNADSMnEQYYGNIDMLMR	3881.12	3	gi|156545567	XP_001607029	PREDICTED: similar to hexamerin [Nasonia vitripennis]
4.686e-19	GYQGHEEQLQQFYnNEFIGDIIGGAISLDGKPLGYPFDR	4386.36	3	gi|156542989	XP_001603025	PREDICTED: similar to high Glx storage protein [Nasonia vitripennis]
5.341e-19	AFSSAVIQRPDTQGVILPPAYEVYPHYFFDTR	3683.18	3	gi|156542989	XP_001603025	PREDICTED: similar to high Glx storage protein [Nasonia vitripennis]
5.88e-19	AAFDDAIAELDTLSEESYKDSTLIMQLLR	3257.73	3	gi|156553657	XP_001600604	PREDICTED: similar to ENSANGP00000012072 [Nasonia vitripennis]
5.909e-19	ESIKGAYSSQSPYYInYPEQLYGFPAR	3129.29	3	gi|156542452	XP_001599110	PREDICTED: similar to high Glx storage protein [Nasonia vitripennis]
6.339e-19	HYFFELDqFYYDIVEGHNAIVR	2775.69	3	gi|156542989	XP_001603025	PREDICTED: similar to high Glx storage protein [Nasonia vitripennis]
8.354e-19	KLEADINELEIALDHANK	2034.84	3	gi|156544337	XP_001607303	PREDICTED: similar to CG17927-PF [Nasonia vitripennis]
9.679e-19	GYQGHEEQLQqFYNNEFIGDIIGGAISLDGKPLGYPFDR	4385.42	3	gi|156542989	XP_001603025	PREDICTED: similar to high Glx storage protein [Nasonia vitripennis]
1.061e-18	NDEELNKLLSGVTIAQGGVLPNIQAVLLPK	3142.47	3	gi|156549200	XP_001607826	PREDICTED: similar to ENSANGP00000031916 [Nasonia vitripennis]
1.097e-18	EKVQYVAIFDLPEYDSPHVVEGLK	2776.13	3	gi|156549941	XP_001602718	PREDICTED: similar to putative alcohol dehydrogenase [Nasonia vitripennis]
1.234e-18	GYQGHEEQLqQFYNnEFIGDIIGGAISLDGKPLGYPFDR	4386.36	3	gi|156542989	XP_001603025	PREDICTED: similar to high Glx storage protein [Nasonia vitripennis]
1.254e-18	HYFFELDqFYYDIVEGHNAIVR	2775.29	3	gi|156542989	XP_001603025	PREDICTED: similar to high Glx storage protein [Nasonia vitripennis]
1.313e-18	GYQGHEEQLQqFYnNEFIGDIIGGAISLDGKPLGYPFDR	4386.36	3	gi|156542989	XP_001603025	PREDICTED: similar to high Glx storage protein [Nasonia vitripennis]
1.32e-18	TTGIVLDSGDGVSHTVPIYEGYALPHAILR	3150.18	3	gi|156554900	XP_001600911	PREDICTED: similar to RE12057p isoform 1 [Nasonia vitripennis]
1.33e-18	VEVGDLVTYFSDYEVDLNNAVVQPVGqHQEYQPFPK	4122.47	3	gi|156542452	XP_001599110	PREDICTED: similar to high Glx storage protein [Nasonia vitripennis]
1.713e-18	GYQGHEEQLQQFYNnEFIGDIIGGAISLDGKPLGYPFDR	4385.34	3	gi|156542989	XP_001603025	PREDICTED: similar to high Glx storage protein [Nasonia vitripennis]
1.753e-18	IHGGYQSVDVIPDFDnHVITEGnWHWGYLYK	3660.27	3	gi|156542989	XP_001603025	PREDICTED: similar to high Glx storage protein [Nasonia vitripennis]
1.782e-18	KQQDVIYLLEnIAGELPNQHLR	2592.87	3	gi|156542452	XP_001599110	PREDICTED: similar to high Glx storage protein [Nasonia vitripennis]
1.794e-18	GYQGHEEQLQQFYNnEFIGDIIGGAISLDGKPLGYPFDR	4386.36	3	gi|156542989	XP_001603025	PREDICTED: similar to high Glx storage protein [Nasonia vitripennis]
1.854e-18	FGIPVIVAINAHqSDTPAELQLVK	2560.68	3	gi|156551075	XP_001602774	PREDICTED: similar to ENSANGP00000016878 [Nasonia vitripennis]
1.958e-18	GYQGHEEQLQqFYNnEFIGDIIGGAISLDGKPLGYPFDR	4386.93	3	gi|156542989	XP_001603025	PREDICTED: similar to high Glx storage protein [Nasonia vitripennis]
1.976e-18	EIGYSYEFEPYLQNYENPSTVK	2670.77	3	gi|156542452	XP_001599110	PREDICTED: similar to high Glx storage protein [Nasonia vitripennis]
2.066e-18	GYQGHEEQLQQFYNNEFIGDIIGGAISLDGKPLGYPFDR	4386.36	3	gi|156542989	XP_001603025	PREDICTED: similar to high Glx storage protein [Nasonia vitripennis]
2.237e-18	GYQGHEEQLQQFYNnEFIGDIIGGAISLDGKPLGYPFDR	4388.06	3	gi|156542989	XP_001603025	PREDICTED: similar to high Glx storage protein [Nasonia vitripennis]
2.243e-18	GYQGHEEQLqQFYnNEFIGDIIGGAISLDGKPLGYPFDR	4385.42	3	gi|156542989	XP_001603025	PREDICTED: similar to high Glx storage protein [Nasonia vitripennis]
2.243e-18	GYQGHEEQLqQFYNnEFIGDIIGGAISLDGKPLGYPFDR	4385.42	3	gi|156542989	XP_001603025	PREDICTED: similar to high Glx storage protein [Nasonia vitripennis]
2.256e-18	SQIQEYVDYYGGAGVqHIALNTSDIITAITNLR	3624.36	3	gi|156553875	XP_001600932	PREDICTED: similar to 4-hydroxyphenylpyruvate dioxygenase [Nasonia vitripennis]
2.291e-18	GYQGHEEQLqQFYNNEFIGDIIGGAISLDGKPLGYPFDR	4386.36	3	gi|156542989	XP_001603025	PREDICTED: similar to high Glx storage protein [Nasonia vitripennis]
2.297e-18	HYFFELDQFYYDIVEGHNAIVR	2775.95	3	gi|156542989	XP_001603025	PREDICTED: similar to high Glx storage protein [Nasonia vitripennis]
2.505e-18	VEVGDLVTYFSDYEVDLnNAVVQPVGQHQEYQPFPK	4123.59	3	gi|156542452	XP_001599110	PREDICTED: similar to high Glx storage protein [Nasonia vitripennis]
2.505e-18	VEVGDLVTYFSDYEVDLNnAVVQPVGQHQEYQPFPK	4123.59	3	gi|156542452	XP_001599110	PREDICTED: similar to high Glx storage protein [Nasonia vitripennis]
2.815e-18	GYQGHEEQLQqFYNnEFIGDIIGGAISLDGKPLGYPFDR	4386.93	3	gi|156542989	XP_001603025	PREDICTED: similar to high Glx storage protein [Nasonia vitripennis]
2.984e-18	HYFYELDQFVYDITEGQNVITR	2750.01	3	gi|156542452	XP_001599110	PREDICTED: similar to high Glx storage protein [Nasonia vitripennis]
3.117e-18	GYQGHEEQLqQFYNNEFIGDIIGGAISLDGKPLGYPFDR	4385.42	3	gi|156542989	XP_001603025	PREDICTED: similar to high Glx storage protein [Nasonia vitripennis]
3.313e-18	SQIQEYVDYYGGAGVQHIALnTSDIITAITNLR	3624.56	3	gi|156553875	XP_001600932	PREDICTED: similar to 4-hydroxyphenylpyruvate dioxygenase [Nasonia vitripennis]
3.407e-18	VEVGDLVTYFSDYEVDLNNAVVqPVGQHQEYQPFPK	4123.76	3	gi|156542452	XP_001599110	PREDICTED: similar to high Glx storage protein [Nasonia vitripennis]
3.41e-18	IHGGYQSVDVIPDFDnHVITEGnWHWGYLYK	3660.09	3	gi|156542989	XP_001603025	PREDICTED: similar to high Glx storage protein [Nasonia vitripennis]
3.424e-18	KIGYNPAAVAFVPISGWHGDNMLEPSTK	3000.21	3	gi|156546948	XP_001605607	PREDICTED: similar to elongation factor 1-alpha isoform 1 [Nasonia vitripennis]
3.427e-18	GYQGHEEQLQqFYNNEFIGDIIGGAISLDGKPLGYPFDR	4388.06	3	gi|156542989	XP_001603025	PREDICTED: similar to high Glx storage protein [Nasonia vitripennis]
3.445e-18	GAYSSQSPYYINYPEQLYGFPAR	2670.96	3	gi|156542452	XP_001599110	PREDICTED: similar to high Glx storage protein [Nasonia vitripennis]
3.589e-18	LEAEKDELqAALEEAEAALEqEENKVLR	3170.96	3	gi|156544337	XP_001607303	PREDICTED: similar to CG17927-PF [Nasonia vitripennis]
3.769e-18	GYQGHEEqLQQFYNnEFIGDIIGGAISLDGKPLGYPFDR	4386.36	3	gi|156542989	XP_001603025	PREDICTED: similar to high Glx storage protein [Nasonia vitripennis]
3.86e-18	HYFFELDqFYYDIVEGHNAIVR	2777.01	3	gi|156542989	XP_001603025	PREDICTED: similar to high Glx storage protein [Nasonia vitripennis]
3.957e-18	FIQVESLPLIVEFNQETAR	2233.49	3	gi|156537243	XP_001605359	PREDICTED: similar to protein disulfide isomerase [Nasonia vitripennis]
4.237e-18	GYQGHEEQLQQFYNNEFIGDIIGGAISLDGKPLGYPFDR	4386.62	3	gi|156542989	XP_001603025	PREDICTED: similar to high Glx storage protein [Nasonia vitripennis]
4.26e-18	GYQGHEEQLqQFYnNEFIGDIIGGAISLDGKPLGYPFDR	4386.36	3	gi|156542989	XP_001603025	PREDICTED: similar to high Glx storage protein [Nasonia vitripennis]
4.292e-18	GYQGHEEQLQQFYnnEFIGDIIGGAISLDGKPLGYPFDR	4386.96	3	gi|156542989	XP_001603025	PREDICTED: similar to high Glx storage protein [Nasonia vitripennis]
4.299e-18	LEAEKDELQAALEEAEAALEQEEnKVLR	3170.96	3	gi|156544337	XP_001607303	PREDICTED: similar to CG17927-PF [Nasonia vitripennis]
4.355e-18	GYQGHEEQLQqFYnNEFIGDIIGGAISLDGKPLGYPFDR	4386.93	3	gi|156542989	XP_001603025	PREDICTED: similar to high Glx storage protein [Nasonia vitripennis]
4.498e-18	ILDAIHLGHVITPQGAFLSLYQPEGLnILGELIEGTGR	4055.81	3	gi|156542452	XP_001599110	PREDICTED: similar to high Glx storage protein [Nasonia vitripennis]
4.611e-18	SQIqEYVDYYGGAGVQHIALnTSDIITAITNLR	3624.36	3	gi|156553875	XP_001600932	PREDICTED: similar to 4-hydroxyphenylpyruvate dioxygenase [Nasonia vitripennis]
4.672e-18	GYQGHEEQLQqFYNnEFIGDIIGGAISLDGKPLGYPFDR	4385.42	3	gi|156542989	XP_001603025	PREDICTED: similar to high Glx storage protein [Nasonia vitripennis]
4.865e-18	SqIQEYVDYYGGAGVQHIALnTSDIITAITNLR	3624.36	3	gi|156553875	XP_001600932	PREDICTED: similar to 4-hydroxyphenylpyruvate dioxygenase [Nasonia vitripennis]
5.135e-18	HYFFELDQFYYDIVEGHNAIVR	2776.4	3	gi|156542989	XP_001603025	PREDICTED: similar to high Glx storage protein [Nasonia vitripennis]
5.224e-18	SQIQEYVDYYGGAGVQHIALnTSDIITAITNLR	3624.36	3	gi|156553875	XP_001600932	PREDICTED: similar to 4-hydroxyphenylpyruvate dioxygenase [Nasonia vitripennis]
5.26e-18	SAIVNAFYEPNEnSIQFPAGILQGVFFDK	3216.62	3	gi|156552722	XP_001599405	PREDICTED: similar to zinc metalloprotease [Nasonia vitripennis]
5.43e-18	QLLGNAPEFnNIYEYSPSALELGqTAVRDPIFYQLYSK	4347.77	3	gi|156542452	XP_001599110	PREDICTED: similar to high Glx storage protein [Nasonia vitripennis]
5.725e-18	LEAEKDELQAALEEAEAALEqEENKVLR	3168.83	3	gi|156544337	XP_001607303	PREDICTED: similar to CG17927-PF [Nasonia vitripennis]
5.93e-18	AFSSAVIQRPDTQGVILPPAYEVYPHYFFDTR	3685.4	3	gi|156542989	XP_001603025	PREDICTED: similar to high Glx storage protein [Nasonia vitripennis]
6.111e-18	IHGGYQSVDVIPDFDnHVITEGnWHWGYLYK	3661.07	3	gi|156542989	XP_001603025	PREDICTED: similar to high Glx storage protein [Nasonia vitripennis]
6.18e-18	RQNAILLDITTVDLHQGR	2062.44	3	gi|984655	BAA06161	storage protein-binding protein [Sarcophaga peregrina]
6.883e-18	VEVGDLVTYFSDYEVDLnnAVVQPVGQHQEYQPFPK	4123.76	3	gi|156542452	XP_001599110	PREDICTED: similar to high Glx storage protein [Nasonia vitripennis]
6.942e-18	IHGGYqSVDVIPDFDNHVITEGNWHWGYLYK	3659.7	3	gi|156542989	XP_001603025	PREDICTED: similar to high Glx storage protein [Nasonia vitripennis]
7.131e-18	GYQGHEEQLqQFYNnEFIGDIIGGAISLDGKPLGYPFDR	4388.06	3	gi|156542989	XP_001603025	PREDICTED: similar to high Glx storage protein [Nasonia vitripennis]
7.359e-18	QGFENLIDTLNNVENVTLEVANK	2573.03	3	gi|156548062	XP_001606111	PREDICTED: similar to serpin 6 [Nasonia vitripennis]
7.575e-18	LSSDEFqGLVDKLLDNAELQNLIK	2703.48	3	gi|156542193	XP_001599856	PREDICTED: similar to major allergen Bla g 1.02 [Nasonia vitripennis]
7.931e-18	GYQGHEEQLQQFYnNEFIGDIIGGAISLDGKPLGYPFDR	4385.49	3	gi|156542989	XP_001603025	PREDICTED: similar to high Glx storage protein [Nasonia vitripennis]
8.003e-18	GYQGHEEQLQqFYNnEFIGDIIGGAISLDGKPLGYPFDR	4388.06	3	gi|156542989	XP_001603025	PREDICTED: similar to high Glx storage protein [Nasonia vitripennis]
8.873e-18	LGEHNIDVLEGNEQFINAAK	2211.59	3	gi|77777777	XP_222222	trypsin [Sus scrofa]
9.02e-18	RQNAILLDITTVDLHQGR	2063.21	3	gi|984655	BAA06161	storage protein-binding protein [Sarcophaga peregrina]
9.034e-18	IYTPEGLNILGNMIEGNADSMNEQYYGNIDMLMR	3881.12	3	gi|156545567	XP_001607029	PREDICTED: similar to hexamerin [Nasonia vitripennis]
9.153e-18	EIGYSYEFEPYLQnYENPSTVK	2670.35	3	gi|156542452	XP_001599110	PREDICTED: similar to high Glx storage protein [Nasonia vitripennis]
9.226e-18	GYQGHEEQLqQFYNnEFIGDIIGGAISLDGKPLGYPFDR	4386.93	3	gi|156542989	XP_001603025	PREDICTED: similar to high Glx storage protein [Nasonia vitripennis]
9.304e-18	SQIQEYVDYYGGAGVqHIALnTSDIITAITNLR	3624.36	3	gi|156553875	XP_001600932	PREDICTED: similar to 4-hydroxyphenylpyruvate dioxygenase [Nasonia vitripennis]
9.344e-18	GYQGHEEQLQqFYnNEFIGDIIGGAISLDGKPLGYPFDR	4385.42	3	gi|156542989	XP_001603025	PREDICTED: similar to high Glx storage protein [Nasonia vitripennis]
1.01e-17	GYQGHEEQLqQFYNNEFIGDIIGGAISLDGKPLGYPFDR	4388.06	3	gi|156542989	XP_001603025	PREDICTED: similar to high Glx storage protein [Nasonia vitripennis]
1.02e-17	GYQGHEEqLQQFYNnEFIGDIIGGAISLDGKPLGYPFDR	4386.93	3	gi|156542989	XP_001603025	PREDICTED: similar to high Glx storage protein [Nasonia vitripennis]
1.079e-17	EIGYSYEFEPYLQNYENPSTVK	2670.51	3	gi|156542452	XP_001599110	PREDICTED: similar to high Glx storage protein [Nasonia vitripennis]
1.094e-17	GYQGHEEQLQqFYnNEFIGDIIGGAISLDGKPLGYPFDR	4386.93	3	gi|156542989	XP_001603025	PREDICTED: similar to high Glx storage protein [Nasonia vitripennis]
1.126e-17	GYQGHEEQLQQFYnnEFIGDIIGGAISLDGKPLGYPFDR	4385.76	3	gi|156542989	XP_001603025	PREDICTED: similar to high Glx storage protein [Nasonia vitripennis]
1.138e-17	AFSSAVIQRPDTqGVILPPAYEVYPHYFFDTR	3683.18	3	gi|156542989	XP_001603025	PREDICTED: similar to high Glx storage protein [Nasonia vitripennis]
1.182e-17	IHGGYQSVDVIPDFDnHVITEGNWHWGYLYK	3660.09	3	gi|156542989	XP_001603025	PREDICTED: similar to high Glx storage protein [Nasonia vitripennis]
1.216e-17	VEVGDLVTYFSDYEVDLNNAVVQPVGqHQEYQPFPK	4123.76	3	gi|156542452	XP_001599110	PREDICTED: similar to high Glx storage protein [Nasonia vitripennis]
1.246e-17	KQQDVIYLLENIAGELPNQHLR	2592.2	3	gi|156542452	XP_001599110	PREDICTED: similar to high Glx storage protein [Nasonia vitripennis]
1.285e-17	QLLGNAPEFNnIYEYSPSALELGQTAVRDPIFYQLYSK	4347.77	3	gi|156542989	XP_001603025	PREDICTED: similar to high Glx storage protein [Nasonia vitripennis]
1.315e-17	GYQGHEEQLqQFYnNEFIGDIIGGAISLDGKPLGYPFDR	4386.93	3	gi|156542989	XP_001603025	PREDICTED: similar to high Glx storage protein [Nasonia vitripennis]
1.345e-17	VEVGDLVTYFSDYEVDLNNAVVQPVGQHQEYQPFPK	4123.59	3	gi|156542452	XP_001599110	PREDICTED: similar to high Glx storage protein [Nasonia vitripennis]
1.4e-17	GYQGHEEqLQQFYnNEFIGDIIGGAISLDGKPLGYPFDR	4386.93	3	gi|156542989	XP_001603025	PREDICTED: similar to high Glx storage protein [Nasonia vitripennis]
1.523e-17	KAVDIAVEATHNLNEQLK	1993.49	3	gi|156544486	XP_001602474	PREDICTED: similar to apolipophorin-III [Nasonia vitripennis]
1.564e-17	LSSDEFQGLVDKLLDNAELQNLIK	2703.48	3	gi|156542193	XP_001599856	PREDICTED: similar to major allergen Bla g 1.02 [Nasonia vitripennis]
1.621e-17	VEVGDLVTYFSDYEVDLNNAVVQPVGQHqEYQPFPK	4123.76	3	gi|156542452	XP_001599110	PREDICTED: similar to high Glx storage protein [Nasonia vitripennis]
1.624e-17	VEVGDLVTYFSDYEVDLnNAVVQPVGQHQEYQPFPK	4125.08	3	gi|156542452	XP_001599110	PREDICTED: similar to high Glx storage protein [Nasonia vitripennis]
1.645e-17	RQNAILLDITTVDLHQGR	2063.63	3	gi|984655	BAA06161	storage protein-binding protein [Sarcophaga peregrina]
1.656e-17	EIGYSYEFEPYLQNYENPSTVK	2668.8	3	gi|156542452	XP_001599110	PREDICTED: similar to high Glx storage protein [Nasonia vitripennis]
1.683e-17	FGIPVIVAInAHQSDTPAELQLVK	2560.68	3	gi|156551075	XP_001602774	PREDICTED: similar to ENSANGP00000016878 [Nasonia vitripennis]
1.754e-17	VEVGDLVTYFSDYEVDLNNAVVQPVGQHqEYQPFPK	4122.47	3	gi|156542452	XP_001599110	PREDICTED: similar to high Glx storage protein [Nasonia vitripennis]
1.764e-17	VEVGDLVTYFSDYEVDLnNAVVqPVGQHQEYQPFPK	4123.76	3	gi|156542452	XP_001599110	PREDICTED: similar to high Glx storage protein [Nasonia vitripennis]
1.764e-17	HYFFELDQFYYDIVEGHNAIVR	2776.01	3	gi|156542989	XP_001603025	PREDICTED: similar to high Glx storage protein [Nasonia vitripennis]
1.841e-17	VEVGDLVTYFSDYEVDLNnAVVQPVGQHQEYQPFPK	4125.08	3	gi|156542452	XP_001599110	PREDICTED: similar to high Glx storage protein [Nasonia vitripennis]
1.881e-17	SQIQEYVDYYGGAGVqHIALnTSDIITAITNLR	3624.56	3	gi|156553875	XP_001600932	PREDICTED: similar to 4-hydroxyphenylpyruvate dioxygenase [Nasonia vitripennis]
1.884e-17	EIGYSYEFEPYLQNYENPSTVK	2669.45	3	gi|156542452	XP_001599110	PREDICTED: similar to high Glx storage protein [Nasonia vitripennis]
1.962e-17	IYTPEGLNILGNMIEGnADSMNEQYYGNIDMLMR	3881.12	3	gi|156545567	XP_001607029	PREDICTED: similar to hexamerin [Nasonia vitripennis]
2.033e-17	HYFFELDQFYYDIVEGHNAIVR	2774.9	3	gi|156542989	XP_001603025	PREDICTED: similar to high Glx storage protein [Nasonia vitripennis]
2.05e-17	ADKDKFQVVLDVQQFKPEEINVK	2717.88	3	gi|156548276	XP_001604985	PREDICTED: similar to lethal(2)essential for life protein, l2efl [Nasonia vitripennis]
2.109e-17	IYTPEGLNILGNMIEGNADSMNEQYYGnIDMLMR	3881.12	3	gi|156545567	XP_001607029	PREDICTED: similar to hexamerin [Nasonia vitripennis]
2.266e-17	EIGYSYEFEPYLqNYENPSTVK	2670.77	3	gi|156542452	XP_001599110	PREDICTED: similar to high Glx storage protein [Nasonia vitripennis]
2.269e-17	ILDAIHLGHVITPqGAFLSLYQPEGLnILGELIEGTGR	4055.81	3	gi|156542452	XP_001599110	PREDICTED: similar to high Glx storage protein [Nasonia vitripennis]
2.288e-17	VQDYVNKYGLDYQQAQGEK	2246	3	gi|156542452	XP_001599110	PREDICTED: similar to high Glx storage protein [Nasonia vitripennis]
2.31e-17	SAIVNAFYEPNENSIQFPAGILqGVFFDK	3216.62	3	gi|156552722	XP_001599405	PREDICTED: similar to zinc metalloprotease [Nasonia vitripennis]
2.389e-17	HYFYELDQFVYDITEGQNVITR	2749.13	3	gi|156542452	XP_001599110	PREDICTED: similar to high Glx storage protein [Nasonia vitripennis]
2.478e-17	KGDEGDVWVAqNDEPPFAVEEIKDVEK	3045.24	3	gi|156549941	XP_001602718	PREDICTED: similar to putative alcohol dehydrogenase [Nasonia vitripennis]
2.496e-17	VEVGDLVTYFSDYEVDLNNAVVQPVGQHQEYqPFPK	4122.47	3	gi|156542452	XP_001599110	PREDICTED: similar to high Glx storage protein [Nasonia vitripennis]
2.638e-17	GYQGHEEQLqQFYNNEFIGDIIGGAISLDGKPLGYPFDR	4386.93	3	gi|156542989	XP_001603025	PREDICTED: similar to high Glx storage protein [Nasonia vitripennis]
2.665e-17	QLLGNAPEFNNIYEYSPSALELGqTAVRDPIFYQLYSK	4348.05	3	gi|156542989	XP_001603025	PREDICTED: similar to high Glx storage protein [Nasonia vitripennis]
2.681e-17	VEVGDLVTYFSDYEVDLNNAVVQPVGqHQEYQPFPK	4125.08	3	gi|156542452	XP_001599110	PREDICTED: similar to high Glx storage protein [Nasonia vitripennis]
2.967e-17	VEVGDLVTYFSDYEVDLNNAVVqPVGQHQEYQPFPK	4125.08	3	gi|156542452	XP_001599110	PREDICTED: similar to high Glx storage protein [Nasonia vitripennis]
2.976e-17	IHGGYQSVDVIPDFDNHVITEGnWHWGYLYK	3661.07	3	gi|156542989	XP_001603025	PREDICTED: similar to high Glx storage protein [Nasonia vitripennis]
3.195e-17	ADKDKFQVVLDVQQFKPEEINVK	2718.17	3	gi|156548276	XP_001604985	PREDICTED: similar to lethal(2)essential for life protein, l2efl [Nasonia vitripennis]
3.198e-17	IHGGYQSVDVIPDFDNHVITEGnWHWGYLYK	3659.7	3	gi|156542989	XP_001603025	PREDICTED: similar to high Glx storage protein [Nasonia vitripennis]
3.227e-17	QLLGNAPEFNnIYEYSPSALELGqTAVRDPIFYQLYSK	4347.77	3	gi|156542452	XP_001599110	PREDICTED: similar to high Glx storage protein [Nasonia vitripennis]
3.245e-17	IHGGYQSVDVIPDFDnHVITEGnWHWGYLYK	3659.7	3	gi|156542989	XP_001603025	PREDICTED: similar to high Glx storage protein [Nasonia vitripennis]
3.272e-17	AFSSAVIQRPDTQGVILPPAYEVYPHYFFDTR	3684.21	3	gi|156542989	XP_001603025	PREDICTED: similar to high Glx storage protein [Nasonia vitripennis]
3.592e-17	GYQGHEEQLQqFYNnEFIGDIIGGAISLDGKPLGYPFDR	4385.34	3	gi|156542989	XP_001603025	PREDICTED: similar to high Glx storage protein [Nasonia vitripennis]
3.67e-17	GYQGHEEQLQQFYnNEFIGDIIGGAISLDGKPLGYPFDR	4386.71	3	gi|156542989	XP_001603025	PREDICTED: similar to high Glx storage protein [Nasonia vitripennis]
3.688e-17	GYQGHEEQLqQFYnNEFIGDIIGGAISLDGKPLGYPFDR	4388.06	3	gi|156542989	XP_001603025	PREDICTED: similar to high Glx storage protein [Nasonia vitripennis]
3.772e-17	GYQGHEEQLQqFYnNEFIGDIIGGAISLDGKPLGYPFDR	4388.06	3	gi|156542989	XP_001603025	PREDICTED: similar to high Glx storage protein [Nasonia vitripennis]
3.795e-17	VEVGDLVTYFSDYEVDLnNAVVqPVGQHQEYQPFPK	4124.43	3	gi|156542452	XP_001599110	PREDICTED: similar to high Glx storage protein [Nasonia vitripennis]
3.81e-17	KQQDVIYLLENIAGELPNQHLR	2590.11	3	gi|156542452	XP_001599110	PREDICTED: similar to high Glx storage protein [Nasonia vitripennis]
3.921e-17	GYQGHEEqLQQFYNNEFIGDIIGGAISLDGKPLGYPFDR	4386.36	3	gi|156542989	XP_001603025	PREDICTED: similar to high Glx storage protein [Nasonia vitripennis]
3.974e-17	VEVGDLVTYFSDYEVDLnnAVVQPVGQHQEYQPFPK	4123.59	3	gi|156542452	XP_001599110	PREDICTED: similar to high Glx storage protein [Nasonia vitripennis]
4.024e-17	NLADEVKDLLDQIGEGGR	1941.44	3	gi|156544337	XP_001607303	PREDICTED: similar to CG17927-PF [Nasonia vitripennis]
4.047e-17	LEAEKDELQAALEEAEAALEQEEnKVLR	3168.83	3	gi|156544337	XP_001607303	PREDICTED: similar to CG17927-PF [Nasonia vitripennis]
4.155e-17	SAIVNAFYEPnENSIQFPAGILQGVFFDK	3216.62	3	gi|156552722	XP_001599405	PREDICTED: similar to zinc metalloprotease [Nasonia vitripennis]
4.183e-17	KVDLGVDILDDAAPLHIR	1961.19	3	gi|156555785	XP_001603238	PREDICTED: similar to GH08974p [Nasonia vitripennis]
4.271e-17	IHGGYQSVDVIPDFDNHVITEGnWHWGYLYK	3660.09	3	gi|156542989	XP_001603025	PREDICTED: similar to high Glx storage protein [Nasonia vitripennis]
4.286e-17	GYqGHEEQLQQFYNNEFIGDIIGGAISLDGKPLGYPFDR	4386.36	3	gi|156542989	XP_001603025	PREDICTED: similar to high Glx storage protein [Nasonia vitripennis]
4.433e-17	NDEELNKLLSGVTIAQGGVLPNIQAVLLPK	3143.67	3	gi|156549200	XP_001607826	PREDICTED: similar to ENSANGP00000031916 [Nasonia vitripennis]
4.581e-17	KMAASVNPVIEVTENSGEYTMK	2397.69	2	gi|156547891	XP_001608047	PREDICTED: similar to fatty acid binding protein isoform 1 [Nasonia vitripennis]
4.582e-17	ILDAIHLGHVITPQGAFLSLYqPEGLNILGELIEGTGR	4056.57	3	gi|156542452	XP_001599110	PREDICTED: similar to high Glx storage protein [Nasonia vitripennis]
4.659e-17	LGQGLEPIRELDNYWEHIETPYKPHLR	3304.25	3	gi|156542989	XP_001603025	PREDICTED: similar to high Glx storage protein [Nasonia vitripennis]
4.806e-17	VEVGDLVTYFSDYEVDLNnAVVQPVGQHQEYQPFPK	4124.63	3	gi|156542452	XP_001599110	PREDICTED: similar to high Glx storage protein [Nasonia vitripennis]
4.856e-17	QLLGNAPEFNNIYEYSPSALELGQTAVRDPIFYQLYSK	4347.54	3	gi|156542989	XP_001603025	PREDICTED: similar to high Glx storage protein [Nasonia vitripennis]
4.876e-17	EIGYSYEFEPYLQNYENPSTVK	2670.35	3	gi|156542452	XP_001599110	PREDICTED: similar to high Glx storage protein [Nasonia vitripennis]
4.967e-17	GYQGHEEqLQQFYNnEFIGDIIGGAISLDGKPLGYPFDR	4385.34	3	gi|156542989	XP_001603025	PREDICTED: similar to high Glx storage protein [Nasonia vitripennis]
4.975e-17	VEVGDLVTYFSDYEVDLNnAVVqPVGQHQEYQPFPK	4125.08	3	gi|156542452	XP_001599110	PREDICTED: similar to high Glx storage protein [Nasonia vitripennis]
5.004e-17	LGQGLEPIRELDNYWEHIETPYKPHLR	3303.8	3	gi|156542989	XP_001603025	PREDICTED: similar to high Glx storage protein [Nasonia vitripennis]
5.012e-17	KQQDVIYLLENIAGELPNQHLR	2592.56	3	gi|156542452	XP_001599110	PREDICTED: similar to high Glx storage protein [Nasonia vitripennis]
5.019e-17	GYQGHEEQLqqFYNNEFIGDIIGGAISLDGKPLGYPFDR	4385.42	3	gi|156542989	XP_001603025	PREDICTED: similar to high Glx storage protein [Nasonia vitripennis]
5.048e-17	SQIQEYVDYYGGAGVQHIALNTSDIITAITNLR	3624.56	3	gi|156553875	XP_001600932	PREDICTED: similar to 4-hydroxyphenylpyruvate dioxygenase [Nasonia vitripennis]
5.248e-17	HTGPGIMSMANAGPNTNGSQFFITTIK	2793.09	3	gi|156536891	XP_001607038	PREDICTED: similar to putative peptidyl-prolyl cis-trans isomerase isoform 1 [Nasonia vitripennis]
5.394e-17	GYQGHEEQLQqFYNNEFIGDIIGGAISLDGKPLGYPFDR	4385.34	3	gi|156542989	XP_001603025	PREDICTED: similar to high Glx storage protein [Nasonia vitripennis]
5.453e-17	VEVGDLVTYFSDYEVDLNNAVVQPVGQHQEYqPFPK	4123.76	3	gi|156542452	XP_001599110	PREDICTED: similar to high Glx storage protein [Nasonia vitripennis]
5.465e-17	VEVGDLVTYFSDYEVDLNnAVVQPVGqHQEYQPFPK	4125.08	3	gi|156542452	XP_001599110	PREDICTED: similar to high Glx storage protein [Nasonia vitripennis]
5.465e-17	HYFFELDQFYYDIVEGHNAIVR	2775.69	3	gi|156542989	XP_001603025	PREDICTED: similar to high Glx storage protein [Nasonia vitripennis]
5.531e-17	VEVGDLVTYFSDYEVDLnNAVVqPVGQHQEYQPFPK	4125.71	3	gi|156542452	XP_001599110	PREDICTED: similar to high Glx storage protein [Nasonia vitripennis]
5.533e-17	QLLGNAPEFNNIYEYSPSALELGqTAVRDPIFYQLYSK	4347.77	3	gi|156542452	XP_001599110	PREDICTED: similar to high Glx storage protein [Nasonia vitripennis]
5.701e-17	VEVGDLVTYFSDYEVDLNNAVVQPVGQHQEYQPFPK	4125.08	3	gi|156542452	XP_001599110	PREDICTED: similar to high Glx storage protein [Nasonia vitripennis]
5.934e-17	GYQGHEEQLqqFYNNEFIGDIIGGAISLDGKPLGYPFDR	4385.34	3	gi|156542989	XP_001603025	PREDICTED: similar to high Glx storage protein [Nasonia vitripennis]
5.935e-17	QLLGNAPEFNNIYEYSPSALELGqTAVRDPIFYQLYSK	4347.54	3	gi|156542989	XP_001603025	PREDICTED: similar to high Glx storage protein [Nasonia vitripennis]
6.071e-17	GYQGHEEqLQQFYNnEFIGDIIGGAISLDGKPLGYPFDR	4388.06	3	gi|156542989	XP_001603025	PREDICTED: similar to high Glx storage protein [Nasonia vitripennis]
6.08e-17	VEVGDLVTYFSDYEVDLNNAVVqPVGQHQEYQPFPK	4123.59	3	gi|156542452	XP_001599110	PREDICTED: similar to high Glx storage protein [Nasonia vitripennis]
6.191e-17	IIELFHYYQEALPAYqYNDVVVPGVHIEK	3449.09	3	gi|156542989	XP_001603025	PREDICTED: similar to high Glx storage protein [Nasonia vitripennis]
6.389e-17	VEVGDLVTYFSDYEVDLNNAVVqPVGQHQEYQPFPK	4124.63	3	gi|156542452	XP_001599110	PREDICTED: similar to high Glx storage protein [Nasonia vitripennis]
6.872e-17	TTGIVLDSGDGVSHTVPIYEGYALPHAILR	3151.53	3	gi|156542175	XP_001600960	PREDICTED: similar to RE12057p isoform 1 [Nasonia vitripennis]
6.948e-17	AAFDDAIAELDTLSEESYKDSTLIMQLLR	3258.75	3	gi|156553657	XP_001600604	PREDICTED: similar to ENSANGP00000012072 [Nasonia vitripennis]
7.106e-17	GYQGHEEQLQqFYNNEFIGDIIGGAISLDGKPLGYPFDR	4385.49	3	gi|156542989	XP_001603025	PREDICTED: similar to high Glx storage protein [Nasonia vitripennis]
7.272e-17	ILDAIHLGHVITPQGAFLSLYqPEGLnILGELIEGTGR	4055.81	3	gi|156542452	XP_001599110	PREDICTED: similar to high Glx storage protein [Nasonia vitripennis]
7.315e-17	GYQGHEEQLQQFYNnEFIGDIIGGAISLDGKPLGYPFDR	4386.96	3	gi|156542989	XP_001603025	PREDICTED: similar to high Glx storage protein [Nasonia vitripennis]
7.342e-17	IHGGYQSVDVIPDFDNHVITEGNWHWGYLYK	3660.09	3	gi|156542989	XP_001603025	PREDICTED: similar to high Glx storage protein [Nasonia vitripennis]
7.376e-17	VEVGDLVTYFSDYEVDLNNAVVqPVGQHQEYQPFPK	4125.51	3	gi|156542452	XP_001599110	PREDICTED: similar to high Glx storage protein [Nasonia vitripennis]
7.4e-17	GYQGHEEQLQqFYNNEFIGDIIGGAISLDGKPLGYPFDR	4386.62	3	gi|156542989	XP_001603025	PREDICTED: similar to high Glx storage protein [Nasonia vitripennis]
7.486e-17	VIHDNFEIVEGLMTTVHATTATQK	2655.09	3	gi|156547538	XP_001607474	PREDICTED: similar to glyceraldehyde-3-phosphate dehydrogenase [Nasonia vitripennis]
7.506e-17	ADKDKFQVVLDVQqFKPEEINVK	2718.17	3	gi|156548276	XP_001604985	PREDICTED: similar to lethal(2)essential for life protein, l2efl [Nasonia vitripennis]
7.529e-17	ADKDKFQVVLDVQqFKPEEINVK	2717.88	3	gi|156548276	XP_001604985	PREDICTED: similar to lethal(2)essential for life protein, l2efl [Nasonia vitripennis]
7.552e-17	VEVGDLVTYFSDYEVDLnNAVVQPVGQHQEYQPFPK	4124.63	3	gi|156542452	XP_001599110	PREDICTED: similar to high Glx storage protein [Nasonia vitripennis]
7.866e-17	LGEHNIDVLEGNEQFINAAK	2209.26	3	gi|77777777	XP_222222	trypsin [Sus scrofa]
7.916e-17	IYTPEGLNILGNMIEGNADSMnEQYYGNIDMLMR	3880.56	3	gi|156545567	XP_001607029	PREDICTED: similar to hexamerin [Nasonia vitripennis]
8.062e-17	VQDYVNKYGLDYQQAQGEK	2246.31	3	gi|156542452	XP_001599110	PREDICTED: similar to high Glx storage protein [Nasonia vitripennis]
8.156e-17	KVDLGVDILDDAAPLHIR	1960.43	3	gi|156555785	XP_001603238	PREDICTED: similar to GH08974p [Nasonia vitripennis]
8.208e-17	KMAASVNPVIEVTENSGEYTMK	2397.73	2	gi|156547891	XP_001608047	PREDICTED: similar to fatty acid binding protein isoform 1 [Nasonia vitripennis]
8.506e-17	TTGIVLDSGDGVSHTVPIYEGYALPHAILR	3152.22	3	gi|156554898	XP_001600934	PREDICTED: similar to RE12057p isoform 2 [Nasonia vitripennis]
8.745e-17	GYQGHEEQLQQFYnNEFIGDIIGGAISLDGKPLGYPFDR	4386.96	3	gi|156542989	XP_001603025	PREDICTED: similar to high Glx storage protein [Nasonia vitripennis]
8.991e-17	VEVGDLVTYFSDYEVDLnnAVVQPVGQHQEYQPFPK	4125.51	3	gi|156542452	XP_001599110	PREDICTED: similar to high Glx storage protein [Nasonia vitripennis]
9.272e-17	LGQGLEPIRELDnYWEHIETPYKPHLR	3305.1	3	gi|156542989	XP_001603025	PREDICTED: similar to high Glx storage protein [Nasonia vitripennis]
9.333e-17	SQIqEYVDYYGGAGVQHIALNTSDIITAITNLR	3624.56	3	gi|156553875	XP_001600932	PREDICTED: similar to 4-hydroxyphenylpyruvate dioxygenase [Nasonia vitripennis]
9.415e-17	KQQDVIYLLEnIAGELPNQHLR	2592.2	3	gi|156542452	XP_001599110	PREDICTED: similar to high Glx storage protein [Nasonia vitripennis]
9.434e-17	SqIQEYVDYYGGAGVQHIALNTSDIITAITNLR	3624.56	3	gi|156553875	XP_001600932	PREDICTED: similar to 4-hydroxyphenylpyruvate dioxygenase [Nasonia vitripennis]
9.724e-17	LGEHNIDVLEGNEQFINAAK	2209.29	3	gi|77777777	XP_222222	trypsin [Sus scrofa]
9.756e-17	KLEADINELEIALDHANK	2036.49	3	gi|156544337	XP_001607303	PREDICTED: similar to CG17927-PF [Nasonia vitripennis]
9.855e-17	HYFYELDQFVYDITEGQNVITR	2750.3	3	gi|156542452	XP_001599110	PREDICTED: similar to high Glx storage protein [Nasonia vitripennis]
9.857e-17	ADKDKFQVVLDVqqFKPEEINVK	2718.17	3	gi|156548276	XP_001604985	PREDICTED: similar to lethal(2)essential for life protein, l2efl [Nasonia vitripennis]
1e-16	YVQVDVDGEQYNLNLQSR	2140.02	2	gi|156550614	XP_001604362	PREDICTED: similar to metalloprotease [Nasonia vitripennis]
1.005e-16	GYQGHEEQLQQFYnNEFIGDIIGGAISLDGKPLGYPFDR	4386.87	3	gi|156542989	XP_001603025	PREDICTED: similar to high Glx storage protein [Nasonia vitripennis]
1.009e-16	KGDEGDVWVAQnDEPPFAVEEIKDVEK	3045.24	3	gi|156549941	XP_001602718	PREDICTED: similar to putative alcohol dehydrogenase [Nasonia vitripennis]
1.02e-16	GYQGHEEQLqQFYNnEFIGDIIGGAISLDGKPLGYPFDR	4385.34	3	gi|156542989	XP_001603025	PREDICTED: similar to high Glx storage protein [Nasonia vitripennis]
1.045e-16	SAIVNAFYEPNEnSIqFPAGILQGVFFDK	3216.62	3	gi|156552724	XP_001599431	PREDICTED: similar to zinc metalloprotease [Nasonia vitripennis]
1.049e-16	KQQDVIYLLENIAGELPNqHLR	2592.86	3	gi|156542452	XP_001599110	PREDICTED: similar to high Glx storage protein [Nasonia vitripennis]
1.152e-16	LGEHNIDVLEGNEQFINAAK	2211.08	3	gi|77777777	XP_222222	trypsin [Sus scrofa]
1.158e-16	LGQGLAPIKELDYYYEHIETPYKPNFR	3255.29	3	gi|156542452	XP_001599110	PREDICTED: similar to high Glx storage protein [Nasonia vitripennis]
1.176e-16	VIHDNFEIVEGLMTTVHATTATQK	2655.33	3	gi|156547538	XP_001607474	PREDICTED: similar to glyceraldehyde-3-phosphate dehydrogenase [Nasonia vitripennis]
1.201e-16	GYQGHEEQLQqFYNnEFIGDIIGGAISLDGKPLGYPFDR	4386.62	3	gi|156542989	XP_001603025	PREDICTED: similar to high Glx storage protein [Nasonia vitripennis]
1.222e-16	LGEHNIDVLEGNEQFINAAK	2210.83	2	gi|77777777	XP_222222	trypsin [Sus scrofa]
1.223e-16	HYFFELDqFYYDIVEGHNAIVR	2775.45	3	gi|156542989	XP_001603025	PREDICTED: similar to high Glx storage protein [Nasonia vitripennis]
1.233e-16	QLLGNAPEFnnIYEYSPSALELGQTAVRDPIFYQLYSK	4347.77	3	gi|156542452	XP_001599110	PREDICTED: similar to high Glx storage protein [Nasonia vitripennis]
1.348e-16	GYQGHEEqLQQFYNNEFIGDIIGGAISLDGKPLGYPFDR	4386.93	3	gi|156542989	XP_001603025	PREDICTED: similar to high Glx storage protein [Nasonia vitripennis]
1.36e-16	SSIVIDVKPWDDETnMSDMEK	2439.87	3	gi|156540296	XP_001599931	PREDICTED: similar to putative elongation factor 1 beta [Nasonia vitripennis]
1.385e-16	GYQGHEEQLqQFYnNEFIGDIIGGAISLDGKPLGYPFDR	4385.34	3	gi|156542989	XP_001603025	PREDICTED: similar to high Glx storage protein [Nasonia vitripennis]
1.394e-16	VEVGDLVTYFSDYEVDLNnAVVQPVGQHQEYQPFPK	4125.71	3	gi|156542452	XP_001599110	PREDICTED: similar to high Glx storage protein [Nasonia vitripennis]
1.399e-16	QLLGNAPEFNNIYEYSPSALELGqTAVRDPIFYQLYSK	4350.38	3	gi|156542452	XP_001599110	PREDICTED: similar to high Glx storage protein [Nasonia vitripennis]
1.402e-16	GYQGHEEqLQQFYnNEFIGDIIGGAISLDGKPLGYPFDR	4386.93	3	gi|156542989	XP_001603025	PREDICTED: similar to high Glx storage protein [Nasonia vitripennis]
1.428e-16	GYQGHEEQLQQFYNNEFIGDIIGGAISLDGKPLGYPFDR	4386.96	3	gi|156542989	XP_001603025	PREDICTED: similar to high Glx storage protein [Nasonia vitripennis]
1.439e-16	GYQGHEEQLqQFYNnEFIGDIIGGAISLDGKPLGYPFDR	4386.62	3	gi|156542989	XP_001603025	PREDICTED: similar to high Glx storage protein [Nasonia vitripennis]
1.453e-16	HYFFELDQFYYDIVEGHNAIVR	2775.39	3	gi|156542989	XP_001603025	PREDICTED: similar to high Glx storage protein [Nasonia vitripennis]
1.499e-16	HTGPGIMSMANAGPnTNGSQFFITTIK	2793.09	3	gi|156536889	XP_001607048	PREDICTED: similar to putative peptidyl-prolyl cis-trans isomerase isoform 2 [Nasonia vitripennis]
1.588e-16	QLLGNAPEFnNIYEYSPSALELGqTAVRDPIFYQLYSK	4351.32	3	gi|156542452	XP_001599110	PREDICTED: similar to high Glx storage protein [Nasonia vitripennis]
1.618e-16	GYQGHEEqLQQFYNnEFIGDIIGGAISLDGKPLGYPFDR	4386.93	3	gi|156542989	XP_001603025	PREDICTED: similar to high Glx storage protein [Nasonia vitripennis]
1.634e-16	GYQGHEEQLqQFYnNEFIGDIIGGAISLDGKPLGYPFDR	4386.93	3	gi|156542989	XP_001603025	PREDICTED: similar to high Glx storage protein [Nasonia vitripennis]
1.643e-16	HYFYELDQFVYDITEGQNVITR	2750.37	2	gi|156542452	XP_001599110	PREDICTED: similar to high Glx storage protein [Nasonia vitripennis]
1.645e-16	QLLGNAPEFNnIYEYSPSALELGqTAVRDPIFYQLYSK	4350.02	3	gi|156542989	XP_001603025	PREDICTED: similar to high Glx storage protein [Nasonia vitripennis]
1.708e-16	EIGYSYEFEPYLqNYENPSTVK	2670.9	3	gi|156542452	XP_001599110	PREDICTED: similar to high Glx storage protein [Nasonia vitripennis]
1.71e-16	QLLGNAPEFnNIYEYSPSALELGQTAVRDPIFYQLYSK	4351.32	3	gi|156542989	XP_001603025	PREDICTED: similar to high Glx storage protein [Nasonia vitripennis]
1.71e-16	HYFFELDQFYYDIVEGHNAIVR	2775.29	3	gi|156542989	XP_001603025	PREDICTED: similar to high Glx storage protein [Nasonia vitripennis]
1.711e-16	SSIVIDVKPWDDETNMSDMEK	2440.13	3	gi|156540296	XP_001599931	PREDICTED: similar to putative elongation factor 1 beta [Nasonia vitripennis]
1.753e-16	KQQDVIYLLEnIAGELPNQHLR	2590.11	3	gi|156542452	XP_001599110	PREDICTED: similar to high Glx storage protein [Nasonia vitripennis]
1.773e-16	IIELFHYYQEALPAYQYNDVVVPGVHIEK	3449.09	3	gi|156542989	XP_001603025	PREDICTED: similar to high Glx storage protein [Nasonia vitripennis]
1.802e-16	GYQGHEEQLQqFYnNEFIGDIIGGAISLDGKPLGYPFDR	4386.62	3	gi|156542989	XP_001603025	PREDICTED: similar to high Glx storage protein [Nasonia vitripennis]
1.92e-16	VEVGDLVTYFSDYEVDLnnAVVQPVGQHQEYQPFPK	4125.71	3	gi|156542452	XP_001599110	PREDICTED: similar to high Glx storage protein [Nasonia vitripennis]
1.925e-16	LGQGLEPIRELDNYWEHIETPYKPHLR	3304.83	3	gi|156542989	XP_001603025	PREDICTED: similar to high Glx storage protein [Nasonia vitripennis]
1.938e-16	ILDAIHLGHVITPQGAFLSLYqPEGLnILGELIEGTGR	4056.57	3	gi|156542452	XP_001599110	PREDICTED: similar to high Glx storage protein [Nasonia vitripennis]
1.985e-16	HYFFELDQFYYDIVEGHnAIVR	2776.53	3	gi|156542989	XP_001603025	PREDICTED: similar to high Glx storage protein [Nasonia vitripennis]
2.019e-16	VEVGDLVTYFSDYEVDLNnAVVqPVGQHQEYQPFPK	4125.3	3	gi|156542452	XP_001599110	PREDICTED: similar to high Glx storage protein [Nasonia vitripennis]
2.05e-16	FIQVESLPLIVEFNQETAR	2232.09	2	gi|156537243	XP_001605359	PREDICTED: similar to protein disulfide isomerase [Nasonia vitripennis]
2.054e-16	qLLGNAPEFNNIYEYSPSALELGqTAVRDPIFYQLYSK	4347.77	3	gi|156542989	XP_001603025	PREDICTED: similar to high Glx storage protein [Nasonia vitripennis]
2.103e-16	GYQGHEEQLqqFYNNEFIGDIIGGAISLDGKPLGYPFDR	4386.96	3	gi|156542989	XP_001603025	PREDICTED: similar to high Glx storage protein [Nasonia vitripennis]
2.105e-16	GYQGHEEqLQQFYNNEFIGDIIGGAISLDGKPLGYPFDR	4388.06	3	gi|156542989	XP_001603025	PREDICTED: similar to high Glx storage protein [Nasonia vitripennis]
2.138e-16	IIELFHYYQEALPAYqYNDVVVPGVHIEK	3445.59	3	gi|156542989	XP_001603025	PREDICTED: similar to high Glx storage protein [Nasonia vitripennis]
2.154e-16	LEAEKDELQAALEEAEAALEqEENKVLR	3168.33	3	gi|156544337	XP_001607303	PREDICTED: similar to CG17927-PF [Nasonia vitripennis]
2.21e-16	qLLGNAPEFNnIYEYSPSALELGqTAVRDPIFYQLYSK	4350.06	3	gi|156542452	XP_001599110	PREDICTED: similar to high Glx storage protein [Nasonia vitripennis]
2.27e-16	ADKDKFQVVLDVQQFKPEEINVK	2717.76	3	gi|156548276	XP_001604985	PREDICTED: similar to lethal(2)essential for life protein, l2efl [Nasonia vitripennis]
2.338e-16	GYQGHEEqLQQFYNNEFIGDIIGGAISLDGKPLGYPFDR	4385.42	3	gi|156542989	XP_001603025	PREDICTED: similar to high Glx storage protein [Nasonia vitripennis]
2.342e-16	FIQVESLPLIVEFNQETAR	2233.03	2	gi|156537243	XP_001605359	PREDICTED: similar to protein disulfide isomerase [Nasonia vitripennis]
2.347e-16	GYQGHEEQLqqFYNNEFIGDIIGGAISLDGKPLGYPFDR	4385.49	3	gi|156542989	XP_001603025	PREDICTED: similar to high Glx storage protein [Nasonia vitripennis]
2.364e-16	GYQGHEEQLqQFYNnEFIGDIIGGAISLDGKPLGYPFDR	4386.96	3	gi|156542989	XP_001603025	PREDICTED: similar to high Glx storage protein [Nasonia vitripennis]
2.399e-16	GYQGHEEqLQQFYnNEFIGDIIGGAISLDGKPLGYPFDR	4385.42	3	gi|156542989	XP_001603025	PREDICTED: similar to high Glx storage protein [Nasonia vitripennis]
2.406e-16	GYQGHEEQLqqFYNNEFIGDIIGGAISLDGKPLGYPFDR	4386.93	3	gi|156542989	XP_001603025	PREDICTED: similar to high Glx storage protein [Nasonia vitripennis]
2.504e-16	EVAAFAQFGSDLDAATQQLLNR	2364.73	2	gi|156549563	XP_001607238	PREDICTED: similar to ENSANGP00000024604 isoform 1 [Nasonia vitripennis]
2.53e-16	FGIPVIVAInAHQSDTPAELQLVK	2559.45	3	gi|156551075	XP_001602774	PREDICTED: similar to ENSANGP00000016878 [Nasonia vitripennis]
2.557e-16	LGEHNIDVLEGNEQFINAAK	2209.46	3	gi|77777777	XP_222222	trypsin [Sus scrofa]
2.634e-16	VEVGDLVTYFSDYEVDLNNAVVQPVGQHqEYQPFPK	4125.08	3	gi|156542452	XP_001599110	PREDICTED: similar to high Glx storage protein [Nasonia vitripennis]
2.637e-16	VEVGDLVTYFSDYEVDLNNAVVqPVGQHQEYQPFPK	4125.11	3	gi|156542452	XP_001599110	PREDICTED: similar to high Glx storage protein [Nasonia vitripennis]
2.649e-16	IYTPEGLNILGNMIEGNADSMNEQYYGNIDMLMR	3880.56	3	gi|156545567	XP_001607029	PREDICTED: similar to hexamerin [Nasonia vitripennis]
2.654e-16	VEVGDLVTYFSDYEVDLNnAVVqPVGQHQEYQPFPK	4123.76	3	gi|156542452	XP_001599110	PREDICTED: similar to high Glx storage protein [Nasonia vitripennis]
2.704e-16	KQQDVIYLLEnIAGELPNQHLR	2591.91	3	gi|156542452	XP_001599110	PREDICTED: similar to high Glx storage protein [Nasonia vitripennis]
2.722e-16	GYQGHEEQLqQFYNNEFIGDIIGGAISLDGKPLGYPFDR	4386.96	3	gi|156542989	XP_001603025	PREDICTED: similar to high Glx storage protein [Nasonia vitripennis]
2.732e-16	VEVGDLVTYFSDYEVDLnnAVVQPVGQHQEYQPFPK	4124.63	3	gi|156542452	XP_001599110	PREDICTED: similar to high Glx storage protein [Nasonia vitripennis]
2.755e-16	VEVGDLVTYFSDYEVDLnNAVVqPVGQHQEYQPFPK	4125.11	3	gi|156542452	XP_001599110	PREDICTED: similar to high Glx storage protein [Nasonia vitripennis]
2.787e-16	LGEHNIDVLEGNEQFINAAK	2208.8	3	gi|77777777	XP_222222	trypsin [Sus scrofa]
2.81e-16	VEVGDLVTYFSDYEVDLnnAVVQPVGQHQEYQPFPK	4124.9	3	gi|156542452	XP_001599110	PREDICTED: similar to high Glx storage protein [Nasonia vitripennis]
2.835e-16	VEVGDLVTYFSDYEVDLNnAVVqPVGQHQEYQPFPK	4124.63	3	gi|156542452	XP_001599110	PREDICTED: similar to high Glx storage protein [Nasonia vitripennis]
2.835e-16	VEVGDLVTYFSDYEVDLnNAVVqPVGQHQEYQPFPK	4124.63	3	gi|156542452	XP_001599110	PREDICTED: similar to high Glx storage protein [Nasonia vitripennis]
2.869e-16	GYQGHEEQLqQFYNNEFIGDIIGGAISLDGKPLGYPFDR	4386.62	3	gi|156542989	XP_001603025	PREDICTED: similar to high Glx storage protein [Nasonia vitripennis]
2.973e-16	VQDYVNKYGLDYQQAQGEK	2247.38	3	gi|156542452	XP_001599110	PREDICTED: similar to high Glx storage protein [Nasonia vitripennis]
3.093e-16	TTGIVLDSGDGVSHTVPIYEGYALPHAILR	3151.95	3	gi|77158630	ABA62321	beta-actin [Reticulitermes flavipes]
3.136e-16	GAYSSQSPYYINYPEqLYGFPAR	2670.96	3	gi|156542452	XP_001599110	PREDICTED: similar to high Glx storage protein [Nasonia vitripennis]
3.138e-16	IHGGYqSVDVIPDFDNHVITEGNWHWGYLYK	3661.07	3	gi|156542989	XP_001603025	PREDICTED: similar to high Glx storage protein [Nasonia vitripennis]
3.188e-16	VEVGDLVTYFSDYEVDLnNAVVqPVGQHQEYQPFPK	4125.51	3	gi|156542452	XP_001599110	PREDICTED: similar to high Glx storage protein [Nasonia vitripennis]
3.197e-16	LSNDLGKVEDFDWDRPFYPGFWPSLK	3129.44	3	gi|156545567	XP_001607029	PREDICTED: similar to hexamerin [Nasonia vitripennis]
3.261e-16	GYQGHEEQLQQFYnnEFIGDIIGGAISLDGKPLGYPFDR	4386.87	3	gi|156542989	XP_001603025	PREDICTED: similar to high Glx storage protein [Nasonia vitripennis]
3.261e-16	KGDEGDVWVAQNDEPPFAVEEIKDVEK	3044.58	3	gi|156549941	XP_001602718	PREDICTED: similar to putative alcohol dehydrogenase [Nasonia vitripennis]
3.263e-16	HYFYELDQFVYDITEGQNVITR	2751.35	3	gi|156542452	XP_001599110	PREDICTED: similar to high Glx storage protein [Nasonia vitripennis]
3.323e-16	QLLGNAPEFNnIYEYSPSALELGqTAVRDPIFYQLYSK	4349.75	3	gi|156542452	XP_001599110	PREDICTED: similar to high Glx storage protein [Nasonia vitripennis]
3.373e-16	SHLLVFLSQEAGHFDKYADDLKTPAK	2930.9	3	gi|156537243	XP_001605359	PREDICTED: similar to protein disulfide isomerase [Nasonia vitripennis]
3.404e-16	GYQGHEEQLQqFYnNEFIGDIIGGAISLDGKPLGYPFDR	4385.49	3	gi|156542989	XP_001603025	PREDICTED: similar to high Glx storage protein [Nasonia vitripennis]
3.447e-16	AFSSAVIQRPDTqGVILPPAYEVYPHYFFDTR	3684.21	3	gi|156542989	XP_001603025	PREDICTED: similar to high Glx storage protein [Nasonia vitripennis]
3.45e-16	VEVGDLVTYFSDYEVDLnnAVVQPVGQHQEYQPFPK	4124.43	3	gi|156542452	XP_001599110	PREDICTED: similar to high Glx storage protein [Nasonia vitripennis]
3.463e-16	VEVGDLVTYFSDYEVDLnNAVVqPVGQHQEYQPFPK	4124.9	3	gi|156542452	XP_001599110	PREDICTED: similar to high Glx storage protein [Nasonia vitripennis]
3.539e-16	QLLGNAPEFnNIYEYSPSALELGqTAVRDPIFYQLYSK	4348.68	3	gi|156542452	XP_001599110	PREDICTED: similar to high Glx storage protein [Nasonia vitripennis]
3.565e-16	EIGYSYEFEPYLQnYENPSTVK	2670.9	3	gi|156542452	XP_001599110	PREDICTED: similar to high Glx storage protein [Nasonia vitripennis]
3.695e-16	GYQGHEEqLQQFYNnEFIGDIIGGAISLDGKPLGYPFDR	4385.42	3	gi|156542989	XP_001603025	PREDICTED: similar to high Glx storage protein [Nasonia vitripennis]
3.731e-16	FPLKPIREEWnSGVEALTDALNLESQVTR	3313.8	3	gi|156546548	XP_001607360	PREDICTED: similar to ferritin [Nasonia vitripennis]
3.735e-16	SVEMHHEALTEAVPGDNVGFNVK	2480.52	3	gi|156546948	XP_001605607	PREDICTED: similar to elongation factor 1-alpha isoform 1 [Nasonia vitripennis]
3.745e-16	KQQDVIYLLENIAGELPNQHLR	2592.12	3	gi|156542452	XP_001599110	PREDICTED: similar to high Glx storage protein [Nasonia vitripennis]
3.778e-16	VEVGDLVTYFSDYEVDLnNAVVQPVGQHQEYQPFPK	4125.11	3	gi|156542452	XP_001599110	PREDICTED: similar to high Glx storage protein [Nasonia vitripennis]
3.784e-16	GYQGHEEQLQQFYNNEFIGDIIGGAISLDGKPLGYPFDR	4386.71	3	gi|156542989	XP_001603025	PREDICTED: similar to high Glx storage protein [Nasonia vitripennis]
3.793e-16	VEVGDLVTYFSDYEVDLNnAVVqPVGQHQEYQPFPK	4124.43	3	gi|156542452	XP_001599110	PREDICTED: similar to high Glx storage protein [Nasonia vitripennis]
3.814e-16	VEVGDLVTYFSDYEVDLnNAVVqPVGQHQEYQPFPK	4125.08	3	gi|156542452	XP_001599110	PREDICTED: similar to high Glx storage protein [Nasonia vitripennis]
3.833e-16	nGHGAHYYYIHQQLLAR	2041.44	3	gi|156542452	XP_001599110	PREDICTED: similar to high Glx storage protein [Nasonia vitripennis]
3.885e-16	VEVGDLVTYFSDYEVDLnnAVVQPVGQHQEYQPFPK	4125.08	3	gi|156542452	XP_001599110	PREDICTED: similar to high Glx storage protein [Nasonia vitripennis]
3.974e-16	QLLGNAPEFNnIYEYSPSALELGqTAVRDPIFYQLYSK	4350.38	3	gi|156542989	XP_001603025	PREDICTED: similar to high Glx storage protein [Nasonia vitripennis]
4.006e-16	SQIqEYVDYYGGAGVqHIALNTSDIITAITNLR	3624.36	3	gi|156553875	XP_001600932	PREDICTED: similar to 4-hydroxyphenylpyruvate dioxygenase [Nasonia vitripennis]
4.018e-16	SqIQEYVDYYGGAGVqHIALNTSDIITAITNLR	3624.36	3	gi|156553875	XP_001600932	PREDICTED: similar to 4-hydroxyphenylpyruvate dioxygenase [Nasonia vitripennis]
4.084e-16	IIELFHYYQEALPAYQYNDVVVPGVHIEK	3445.59	3	gi|156542989	XP_001603025	PREDICTED: similar to high Glx storage protein [Nasonia vitripennis]
4.133e-16	VEVGDLVTYFSDYEVDLNnAVVqPVGQHQEYQPFPK	4125.11	3	gi|156542452	XP_001599110	PREDICTED: similar to high Glx storage protein [Nasonia vitripennis]
4.139e-16	IYTPEGLNILGNMIEGnADSMNEQYYGNIDMLMR	3880.56	3	gi|156545567	XP_001607029	PREDICTED: similar to hexamerin [Nasonia vitripennis]
4.205e-16	LGEHNIDVLEGNEQFINAAK	2210.63	3	gi|77777777	XP_222222	trypsin [Sus scrofa]
4.257e-16	AFSSAVIQRPDTqGVILPPAYEVYPHYFFDTR	3685.4	3	gi|156542989	XP_001603025	PREDICTED: similar to high Glx storage protein [Nasonia vitripennis]
4.272e-16	RQNAILLDITTVDLHQGR	2062.98	3	gi|984655	BAA06161	storage protein-binding protein [Sarcophaga peregrina]
4.308e-16	GYqGHEEQLQQFYNNEFIGDIIGGAISLDGKPLGYPFDR	4385.34	3	gi|156542989	XP_001603025	PREDICTED: similar to high Glx storage protein [Nasonia vitripennis]
4.354e-16	QLLGNAPEFnNIYEYSPSALELGqTAVRDPIFYQLYSK	4350.02	3	gi|156542452	XP_001599110	PREDICTED: similar to high Glx storage protein [Nasonia vitripennis]
4.36e-16	GYQGHEEqLQQFYnNEFIGDIIGGAISLDGKPLGYPFDR	4385.34	3	gi|156542989	XP_001603025	PREDICTED: similar to high Glx storage protein [Nasonia vitripennis]
4.368e-16	SAIVNAFYEPNENSIQFPAGILQGVFFDK	3216.15	3	gi|156552724	XP_001599431	PREDICTED: similar to zinc metalloprotease [Nasonia vitripennis]
4.433e-16	TTGIVLDSGDGVSHTVPIYEGYALPHAILR	3152.46	3	gi|156554898	XP_001600934	PREDICTED: similar to RE12057p isoform 2 [Nasonia vitripennis]
4.443e-16	QLLGNAPEFnnIYEYSPSALELGQTAVRDPIFYQLYSK	4348.68	3	gi|156542452	XP_001599110	PREDICTED: similar to high Glx storage protein [Nasonia vitripennis]
4.533e-16	SVEMHHEALTEAVPGDNVGFNVK	2480.13	3	gi|156546950	XP_001605623	PREDICTED: similar to elongation factor 1-alpha isoform 2 [Nasonia vitripennis]
4.636e-16	QLLGnAPEFNNIYEYSPSALELGqTAVRDPIFYQLYSK	4350.06	3	gi|156542452	XP_001599110	PREDICTED: similar to high Glx storage protein [Nasonia vitripennis]
4.649e-16	QLLGNAPEFNNIYEYSPSALELGqTAVRDPIFYQLYSK	4348.68	3	gi|156542452	XP_001599110	PREDICTED: similar to high Glx storage protein [Nasonia vitripennis]
4.684e-16	QLLGNAPEFNnIYEYSPSALELGqTAVRDPIFYQLYSK	4351.5	3	gi|156542452	XP_001599110	PREDICTED: similar to high Glx storage protein [Nasonia vitripennis]
4.79e-16	QLLGNAPEFNnIYEYSPSALELGQTAVRDPIFYQLYSK	4349.87	3	gi|156542989	XP_001603025	PREDICTED: similar to high Glx storage protein [Nasonia vitripennis]
4.851e-16	GYQGHEEqLQqFYNNEFIGDIIGGAISLDGKPLGYPFDR	4385.42	3	gi|156542989	XP_001603025	PREDICTED: similar to high Glx storage protein [Nasonia vitripennis]
5.017e-16	VEVGDLVTYFSDYEVDLnNAVVQPVGQHQEYQPFPK	4125.71	3	gi|156542452	XP_001599110	PREDICTED: similar to high Glx storage protein [Nasonia vitripennis]
5.121e-16	LGEHNIDVLEGNEQFINAAK	2210.66	2	gi|77777777	XP_222222	trypsin [Sus scrofa]
5.185e-16	KGDEGDVWVAqnDEPPFAVEEIKDVEK	3045.24	3	gi|156549941	XP_001602718	PREDICTED: similar to putative alcohol dehydrogenase [Nasonia vitripennis]
5.186e-16	EIGYSYEFEPYLqNYENPSTVK	2670.51	3	gi|156542452	XP_001599110	PREDICTED: similar to high Glx storage protein [Nasonia vitripennis]
5.252e-16	GGHFAAFEEPELLANDVWSFVHK	2600.24	3	gi|156547355	XP_001602953	PREDICTED: similar to juvenile hormone epoxide hydrolase [Nasonia vitripennis]
5.409e-16	QLLGNAPEFNnIYEYSPSALELGqTAVRDPIFYQLYSK	4349.15	3	gi|156542452	XP_001599110	PREDICTED: similar to high Glx storage protein [Nasonia vitripennis]
5.414e-16	TTGIVLDSGDGVSHTVPIYEGYALPHAILR	3152.19	3	gi|156554900	XP_001600911	PREDICTED: similar to RE12057p isoform 1 [Nasonia vitripennis]
5.509e-16	GYQGHEEQLQQFYNNEFIGDIIGGAISLDGKPLGYPFDR	4385.76	3	gi|156542989	XP_001603025	PREDICTED: similar to high Glx storage protein [Nasonia vitripennis]
5.519e-16	EIGYSYEFEPYLQnYENPSTVK	2670.77	3	gi|156542452	XP_001599110	PREDICTED: similar to high Glx storage protein [Nasonia vitripennis]
5.52e-16	VEVGDLVTYFSDYEVDLNnAVVQPVGQHqEYQPFPK	4125.08	3	gi|156542452	XP_001599110	PREDICTED: similar to high Glx storage protein [Nasonia vitripennis]
5.563e-16	qLLGNAPEFNNIYEYSPSALELGqTAVRDPIFYQLYSK	4350.06	3	gi|156542452	XP_001599110	PREDICTED: similar to high Glx storage protein [Nasonia vitripennis]
5.624e-16	ADKDKFQVVLDVqQFKPEEINVK	2718.17	3	gi|156548276	XP_001604985	PREDICTED: similar to lethal(2)essential for life protein, l2efl [Nasonia vitripennis]
5.643e-16	QLLGNAPEFnnIYEYSPSALELGQTAVRDPIFYQLYSK	4349.45	3	gi|156542989	XP_001603025	PREDICTED: similar to high Glx storage protein [Nasonia vitripennis]
5.685e-16	SLAVQLGMIDEEGKDDPANAMTIR	2574.08	3	gi|156548610	XP_001607910	PREDICTED: similar to peroxiredoxin [Nasonia vitripennis]
5.814e-16	SAIVNAFYEPNEnSIQFPAGILqGVFFDK	3216.62	3	gi|156552722	XP_001599405	PREDICTED: similar to zinc metalloprotease [Nasonia vitripennis]
6.007e-16	KVDLGVDILDDAAPLHIR	1959.11	3	gi|156555785	XP_001603238	PREDICTED: similar to GH08974p [Nasonia vitripennis]
6.025e-16	GYQGHEEqLQQFYNNEFIGDIIGGAISLDGKPLGYPFDR	4385.34	3	gi|156542989	XP_001603025	PREDICTED: similar to high Glx storage protein [Nasonia vitripennis]
6.155e-16	LEAEKDELQAALEEAEAALEQEEnKVLR	3168.33	3	gi|156544337	XP_001607303	PREDICTED: similar to CG17927-PF [Nasonia vitripennis]
6.161e-16	GYQGHEEQLqQFYNNEFIGDIIGGAISLDGKPLGYPFDR	4385.49	3	gi|156542989	XP_001603025	PREDICTED: similar to high Glx storage protein [Nasonia vitripennis]
6.193e-16	QLLGNAPEFnNIYEYSPSALELGqTAVRDPIFYQLYSK	4350.2	3	gi|156542452	XP_001599110	PREDICTED: similar to high Glx storage protein [Nasonia vitripennis]
6.309e-16	GYQGHEEQLqQFYnNEFIGDIIGGAISLDGKPLGYPFDR	4386.96	3	gi|156542989	XP_001603025	PREDICTED: similar to high Glx storage protein [Nasonia vitripennis]
6.42e-16	VEVGDLVTYFSDYEVDLNnAVVQPVGQHQEYQPFPK	4124.9	3	gi|156542452	XP_001599110	PREDICTED: similar to high Glx storage protein [Nasonia vitripennis]
6.42e-16	VEVGDLVTYFSDYEVDLnNAVVQPVGQHQEYQPFPK	4124.9	3	gi|156542452	XP_001599110	PREDICTED: similar to high Glx storage protein [Nasonia vitripennis]
6.459e-16	VEVGDLVTYFSDYEVDLnNAVVqPVGQHQEYQPFPK	4123.59	3	gi|156542452	XP_001599110	PREDICTED: similar to high Glx storage protein [Nasonia vitripennis]
6.465e-16	GAYSSQSPYYINYPEQLYGFPAR	2670.96	3	gi|156542452	XP_001599110	PREDICTED: similar to high Glx storage protein [Nasonia vitripennis]
6.469e-16	IIELFHYYQEALPAYQYNDVVVPGVHIEK	3448.61	3	gi|156542989	XP_001603025	PREDICTED: similar to high Glx storage protein [Nasonia vitripennis]
6.553e-16	VEVGDLVTYFSDYEVDLNnAVVqPVGQHQEYQPFPK	4123.59	3	gi|156542452	XP_001599110	PREDICTED: similar to high Glx storage protein [Nasonia vitripennis]
6.721e-16	LEAEKDELqAALEEAEAALEQEEnKVLR	3170.96	3	gi|156544337	XP_001607303	PREDICTED: similar to CG17927-PF [Nasonia vitripennis]
6.789e-16	TTGIVLDSGDGVSHTVPIYEGYALPHAILR	3152.03	3	gi|156555801	XP_001601591	PREDICTED: similar to RE12057p isoform 2 [Nasonia vitripennis]
6.92e-16	VEVGDLVTYFSDYEVDLNNAVVQPVGQHQEYQPFPK	4124.63	3	gi|156542452	XP_001599110	PREDICTED: similar to high Glx storage protein [Nasonia vitripennis]
6.926e-16	KQQDVIYLLENIAGELPNQHLR	2591.46	2	gi|156542452	XP_001599110	PREDICTED: similar to high Glx storage protein [Nasonia vitripennis]
7.117e-16	LASMLDGVLQYVDDVLAGK	2007.57	3	gi|156552677	XP_001599303	PREDICTED: similar to eukaryotic translation initiation factor 3 subunit 5 epsilon-like protein [Nasonia vitripennis]
7.387e-16	QLLGNAPEFnNIYEYSPSALELGqTAVRDPIFYQLYSK	4348.31	3	gi|156542452	XP_001599110	PREDICTED: similar to high Glx storage protein [Nasonia vitripennis]
7.482e-16	VEVGDLVTYFSDYEVDLNnAVVqPVGQHQEYQPFPK	4125.71	3	gi|156542452	XP_001599110	PREDICTED: similar to high Glx storage protein [Nasonia vitripennis]
7.615e-16	QLLGNAPEFNnIYEYSPSALELGQTAVRDPIFYQLYSK	4349.4	3	gi|156542452	XP_001599110	PREDICTED: similar to high Glx storage protein [Nasonia vitripennis]
7.741e-16	GYQGHEEQLQqFYnnEFIGDIIGGAISLDGKPLGYPFDR	4386.36	3	gi|156542989	XP_001603025	PREDICTED: similar to high Glx storage protein [Nasonia vitripennis]
7.83e-16	TTGIVLDSGDGVSHTVPIYEGYALPHAILR	3151.86	3	gi|156555801	XP_001601591	PREDICTED: similar to RE12057p isoform 2 [Nasonia vitripennis]
8.113e-16	IYTPEGLNILGNMIEGNADSMNEqYYGNIDMLMR	3880.56	3	gi|156545567	XP_001607029	PREDICTED: similar to hexamerin [Nasonia vitripennis]
8.347e-16	VEVGDLVTYFSDYEVDLnNAVVQPVGqHQEYQPFPK	4125.08	3	gi|156542452	XP_001599110	PREDICTED: similar to high Glx storage protein [Nasonia vitripennis]
8.415e-16	KQQDVIYLLENIAGELPnQHLR	2592.86	3	gi|156542452	XP_001599110	PREDICTED: similar to high Glx storage protein [Nasonia vitripennis]
8.464e-16	SAIVNAFYEPnENSIqFPAGILQGVFFDK	3216.62	3	gi|156552722	XP_001599405	PREDICTED: similar to zinc metalloprotease [Nasonia vitripennis]
8.901e-16	ILEAIDSGYFYDTMGK	1822.57	2	gi|156545565	XP_001607012	PREDICTED: similar to hexamerin 2 [Nasonia vitripennis]
8.929e-16	QLLGNAPEFNnIYEYSPSALELGQTAVRDPIFYQLYSK	4348.44	3	gi|156542989	XP_001603025	PREDICTED: similar to high Glx storage protein [Nasonia vitripennis]
8.977e-16	VEVGDLVTYFSDYEVDLNNAVVqPVGQHQEYQPFPK	4124.9	3	gi|156542452	XP_001599110	PREDICTED: similar to high Glx storage protein [Nasonia vitripennis]
8.978e-16	QLLGNAPEFnNIYEYSPSALELGqTAVRDPIFYQLYSK	4349.45	3	gi|156542989	XP_001603025	PREDICTED: similar to high Glx storage protein [Nasonia vitripennis]
9.025e-16	QLLGNAPEFnNIYEYSPSALELGQTAVRDPIFYQLYSK	4348.44	3	gi|156542989	XP_001603025	PREDICTED: similar to high Glx storage protein [Nasonia vitripennis]
9.064e-16	HYFYELDQFVYDITEGQNVITR	2750.63	3	gi|156542452	XP_001599110	PREDICTED: similar to high Glx storage protein [Nasonia vitripennis]
9.188e-16	ILDAIHLGHVITPQGAFLSLYQPEGLnILGELIEGTGR	4056.57	3	gi|156542452	XP_001599110	PREDICTED: similar to high Glx storage protein [Nasonia vitripennis]
9.231e-16	VEVGDLVTYFSDYEVDLnNAVVQPVGqHQEYQPFPK	4124.43	3	gi|156542452	XP_001599110	PREDICTED: similar to high Glx storage protein [Nasonia vitripennis]
9.248e-16	QLLGNAPEFNnIYEYSPSALELGqTAVRDPIFYQLYSK	4351.32	3	gi|156542452	XP_001599110	PREDICTED: similar to high Glx storage protein [Nasonia vitripennis]
9.445e-16	VEVGDLVTYFSDYEVDLNNAVVQPVGQHQEYQPFPK	4125.11	3	gi|156542452	XP_001599110	PREDICTED: similar to high Glx storage protein [Nasonia vitripennis]
9.488e-16	EIGYSYEFEPYLqNYENPSTVK	2669.45	3	gi|156542452	XP_001599110	PREDICTED: similar to high Glx storage protein [Nasonia vitripennis]
9.975e-16	GYQGHEEQLqQFYNnEFIGDIIGGAISLDGKPLGYPFDR	4385.49	3	gi|156542989	XP_001603025	PREDICTED: similar to high Glx storage protein [Nasonia vitripennis]
9.975e-16	GYQGHEEQLqQFYnNEFIGDIIGGAISLDGKPLGYPFDR	4385.49	3	gi|156542989	XP_001603025	PREDICTED: similar to high Glx storage protein [Nasonia vitripennis]
1.001e-15	IGYNPAAVAFVPISGWHGDNMLEPSTK	2870.46	3	gi|156546948	XP_001605607	PREDICTED: similar to elongation factor 1-alpha isoform 1 [Nasonia vitripennis]
1.033e-15	GYQGHEEQLQQFYnnEFIGDIIGGAISLDGKPLGYPFDR	4386.71	3	gi|156542989	XP_001603025	PREDICTED: similar to high Glx storage protein [Nasonia vitripennis]
1.042e-15	QLLGNAPEFNnIYEYSPSALELGQTAVRDPIFYQLYSK	4351.32	3	gi|156542452	XP_001599110	PREDICTED: similar to high Glx storage protein [Nasonia vitripennis]
1.081e-15	GYQGHEEQLqqFYNNEFIGDIIGGAISLDGKPLGYPFDR	4386.62	3	gi|156542989	XP_001603025	PREDICTED: similar to high Glx storage protein [Nasonia vitripennis]
1.099e-15	SVEMHHEALTEAVPGDNVGFNVK	2480.54	3	gi|156546950	XP_001605623	PREDICTED: similar to elongation factor 1-alpha isoform 2 [Nasonia vitripennis]
1.105e-15	QLLGNAPEFnnIYEYSPSALELGQTAVRDPIFYQLYSK	4350.06	3	gi|156542989	XP_001603025	PREDICTED: similar to high Glx storage protein [Nasonia vitripennis]
1.116e-15	VIHDnFEIVEGLMTTVHATTATQK	2655.09	3	gi|156547538	XP_001607474	PREDICTED: similar to glyceraldehyde-3-phosphate dehydrogenase [Nasonia vitripennis]
1.121e-15	GYQGHEEqLQqFYNNEFIGDIIGGAISLDGKPLGYPFDR	4386.93	3	gi|156542989	XP_001603025	PREDICTED: similar to high Glx storage protein [Nasonia vitripennis]
1.178e-15	GYQGHEEqLqQFYNNEFIGDIIGGAISLDGKPLGYPFDR	4388.06	3	gi|156542989	XP_001603025	PREDICTED: similar to high Glx storage protein [Nasonia vitripennis]
1.22e-15	YVQVDVDGEQYNLNLQSR	2139.54	2	gi|156550614	XP_001604362	PREDICTED: similar to metalloprotease [Nasonia vitripennis]
1.224e-15	HLLTQDLPEDWDKNPVK	2048.15	3	gi|156537243	XP_001605359	PREDICTED: similar to protein disulfide isomerase [Nasonia vitripennis]
1.239e-15	LQYPDNVSDAIMDLITDAEPGTVWVVENDEPHFK	3858.63	3	gi|156549973	XP_001603697	PREDICTED: similar to putative alcohol dehydrogenase [Nasonia vitripennis]
1.273e-15	AFSSAVIQRPDTQGVILPPAYEVYPHYFFDTR	3685.28	3	gi|156542989	XP_001603025	PREDICTED: similar to high Glx storage protein [Nasonia vitripennis]
1.305e-15	QLLGNAPEFnNIYEYSPSALELGqTAVRDPIFYQLYSK	4349.75	3	gi|156542452	XP_001599110	PREDICTED: similar to high Glx storage protein [Nasonia vitripennis]
1.311e-15	QLLGNAPEFNNIYEYSPSALELGQTAVRDPIFYQLYSK	4348.68	3	gi|156542452	XP_001599110	PREDICTED: similar to high Glx storage protein [Nasonia vitripennis]
1.311e-15	QLLGNAPEFnNIYEYSPSALELGqTAVRDPIFYQLYSK	4350.18	3	gi|156542452	XP_001599110	PREDICTED: similar to high Glx storage protein [Nasonia vitripennis]
1.317e-15	GYQGHEEQLQQFYNnEFIGDIIGGAISLDGKPLGYPFDR	4387.17	3	gi|156542989	XP_001603025	PREDICTED: similar to high Glx storage protein [Nasonia vitripennis]
1.329e-15	QLLGNAPEFNnIYEYSPSALELGqTAVRDPIFYQLYSK	4350.5	3	gi|156542452	XP_001599110	PREDICTED: similar to high Glx storage protein [Nasonia vitripennis]
1.338e-15	QLLGNAPEFnNIYEYSPSALELGqTAVRDPIFYQLYSK	4349.37	3	gi|156542452	XP_001599110	PREDICTED: similar to high Glx storage protein [Nasonia vitripennis]
1.34e-15	AFSSAVIQRPDTqGVILPPAYEVYPHYFFDTR	3686.28	3	gi|156542989	XP_001603025	PREDICTED: similar to high Glx storage protein [Nasonia vitripennis]
1.34e-15	GYQGHEEQLQqFYNnEFIGDIIGGAISLDGKPLGYPFDR	4386.96	3	gi|156542989	XP_001603025	PREDICTED: similar to high Glx storage protein [Nasonia vitripennis]
1.351e-15	LKLEQTLDELEDTLER	1944.84	2	gi|156544337	XP_001607303	PREDICTED: similar to CG17927-PF [Nasonia vitripennis]
1.355e-15	QLLGNAPEFNnIYEYSPSALELGqTAVRDPIFYQLYSK	4350.68	3	gi|156542989	XP_001603025	PREDICTED: similar to high Glx storage protein [Nasonia vitripennis]
1.359e-15	QLLGNAPEFNnIYEYSPSALELGqTAVRDPIFYQLYSK	4348.31	3	gi|156542452	XP_001599110	PREDICTED: similar to high Glx storage protein [Nasonia vitripennis]
1.362e-15	VEVGDLVTYFSDYEVDLnNAVVqPVGQHQEYQPFPK	4124.63	3	gi|156542452	XP_001599110	PREDICTED: similar to high Glx storage protein [Nasonia vitripennis]
1.371e-15	LGEHNIDVLEGNEQFINAAK	2211.56	3	gi|77777777	XP_222222	trypsin [Sus scrofa]
1.372e-15	KQQDVIYLLENIAGELPNQHLR	2591.58	3	gi|156542452	XP_001599110	PREDICTED: similar to high Glx storage protein [Nasonia vitripennis]
1.384e-15	KQQDVIYLLEnIAGELPNQHLR	2592.56	3	gi|156542452	XP_001599110	PREDICTED: similar to high Glx storage protein [Nasonia vitripennis]
1.39e-15	GAYSSQSPYYINYPEQLYGFPAR	2670.89	3	gi|156542452	XP_001599110	PREDICTED: similar to high Glx storage protein [Nasonia vitripennis]
1.43e-15	FIQVESLPLIVEFnQETAR	2233.28	3	gi|156537243	XP_001605359	PREDICTED: similar to protein disulfide isomerase [Nasonia vitripennis]
1.441e-15	FIQVESLPLIVEFNqETAR	2233.28	3	gi|156537243	XP_001605359	PREDICTED: similar to protein disulfide isomerase [Nasonia vitripennis]
1.481e-15	VEVGDLVTYFSDYEVDLnNAVVqPVGQHQEYQPFPK	4125.3	3	gi|156542452	XP_001599110	PREDICTED: similar to high Glx storage protein [Nasonia vitripennis]
1.524e-15	VEVGDLVTYFSDYEVDLNNAVVqPVGQHQEYQPFPK	4124.43	3	gi|156542452	XP_001599110	PREDICTED: similar to high Glx storage protein [Nasonia vitripennis]
1.602e-15	GYQGHEEQLQqFYNnEFIGDIIGGAISLDGKPLGYPFDR	4385.76	3	gi|156542989	XP_001603025	PREDICTED: similar to high Glx storage protein [Nasonia vitripennis]
1.612e-15	LGqGLEPIRELDNYWEHIETPYKPHLR	3305.1	3	gi|156542989	XP_001603025	PREDICTED: similar to high Glx storage protein [Nasonia vitripennis]
1.617e-15	LGEHNIDVLEGNEQFINAAK	2210.19	3	gi|77777777	XP_222222	trypsin [Sus scrofa]
1.624e-15	QLLGNAPEFNNIYEYSPSALELGQTAVRDPIFYQLYSK	4348.05	3	gi|156542989	XP_001603025	PREDICTED: similar to high Glx storage protein [Nasonia vitripennis]
1.634e-15	GYQGHEEQLQqFYNnEFIGDIIGGAISLDGKPLGYPFDR	4385.49	3	gi|156542989	XP_001603025	PREDICTED: similar to high Glx storage protein [Nasonia vitripennis]
1.657e-15	VLNAIEGHAPFQYDNR	1843.25	3	gi|156545565	XP_001607012	PREDICTED: similar to hexamerin 2 [Nasonia vitripennis]
1.676e-15	QLLGNAPEFnNIYEYSPSALELGqTAVRDPIFYQLYSK	4350.38	3	gi|156542989	XP_001603025	PREDICTED: similar to high Glx storage protein [Nasonia vitripennis]
1.701e-15	VEVGDLVTYFSDYEVDLNNAVVQPVGQHqEYQPFPK	4124.63	3	gi|156542452	XP_001599110	PREDICTED: similar to high Glx storage protein [Nasonia vitripennis]
1.708e-15	QLLGNAPEFnNIYEYSPSALELGqTAVRDPIFYQLYSK	4351.5	3	gi|156542989	XP_001603025	PREDICTED: similar to high Glx storage protein [Nasonia vitripennis]
1.72e-15	VEVGDLVTYFSDYEVDLnnAVVQPVGQHQEYQPFPK	4125.11	3	gi|156542452	XP_001599110	PREDICTED: similar to high Glx storage protein [Nasonia vitripennis]
1.741e-15	EIGYSYEFEPYLQnYENPSTVK	2669.45	3	gi|156542452	XP_001599110	PREDICTED: similar to high Glx storage protein [Nasonia vitripennis]
1.75e-15	QLLGNAPEFNnIYEYSPSALELGqTAVRDPIFYQLYSK	4351.07	3	gi|156542452	XP_001599110	PREDICTED: similar to high Glx storage protein [Nasonia vitripennis]
1.75e-15	LGEHNIDVLEGNEQFINAAK	2211.04	2	gi|77777777	XP_222222	trypsin [Sus scrofa]
1.79e-15	EWISPATVTYLLNQFLTSK	2210.84	2	gi|156548926	XP_001606826	PREDICTED: similar to putative carboxypeptidase A-like [Nasonia vitripennis]
1.807e-15	QLLGNAPEFNnIYEYSPSALELGqTAVRDPIFYQLYSK	4348.68	3	gi|156542452	XP_001599110	PREDICTED: similar to high Glx storage protein [Nasonia vitripennis]
1.829e-15	LLESASIKPVMNqIELHINLNQK	2634.14	3	gi|156548392	XP_001603938	PREDICTED: similar to aldo-keto reductase [Nasonia vitripennis]
1.843e-15	GYQGHEEQLQQFYnNEFIGDIIGGAISLDGKPLGYPFDR	4385.76	3	gi|156542989	XP_001603025	PREDICTED: similar to high Glx storage protein [Nasonia vitripennis]
1.844e-15	QLLGNAPEFNnIYEYSPSALELGqTAVRDPIFYQLYSK	4350.06	3	gi|156542989	XP_001603025	PREDICTED: similar to high Glx storage protein [Nasonia vitripennis]
1.854e-15	LGEHNIDVLEGNEQFINAAK	2211.29	3	gi|77777777	XP_222222	trypsin [Sus scrofa]
1.856e-15	HYFFELDqFYYDIVEGHNAIVR	2774.9	3	gi|156542989	XP_001603025	PREDICTED: similar to high Glx storage protein [Nasonia vitripennis]
1.902e-15	nGHGAHYYYIHQQLLAR	2041.92	3	gi|156542452	XP_001599110	PREDICTED: similar to high Glx storage protein [Nasonia vitripennis]
1.919e-15	GAYSSQSPYYInYPEQLYGFPAR	2670.96	3	gi|156542452	XP_001599110	PREDICTED: similar to high Glx storage protein [Nasonia vitripennis]
1.928e-15	LEAEKDELqAALEEAEAALEqEENKVLR	3168.83	3	gi|156544337	XP_001607303	PREDICTED: similar to CG17927-PF [Nasonia vitripennis]
1.931e-15	VEVGDLVTYFSDYEVDLnnAVVQPVGQHQEYQPFPK	4126.07	3	gi|156542452	XP_001599110	PREDICTED: similar to high Glx storage protein [Nasonia vitripennis]
1.942e-15	QLLGNAPEFnNIYEYSPSALELGqTAVRDPIFYQLYSK	4348.5	3	gi|156542452	XP_001599110	PREDICTED: similar to high Glx storage protein [Nasonia vitripennis]
1.949e-15	EIGYSYEFEPYLqNYENPSTVK	2668.8	3	gi|156542452	XP_001599110	PREDICTED: similar to high Glx storage protein [Nasonia vitripennis]
1.961e-15	GYQGHEEQLQQFYnnEFIGDIIGGAISLDGKPLGYPFDR	4387.17	3	gi|156542989	XP_001603025	PREDICTED: similar to high Glx storage protein [Nasonia vitripennis]
2.005e-15	GYQGHEEQLQqFYNNEFIGDIIGGAISLDGKPLGYPFDR	4386.87	3	gi|156542989	XP_001603025	PREDICTED: similar to high Glx storage protein [Nasonia vitripennis]
2.019e-15	AFSSAVIQRPDTqGVILPPAYEVYPHYFFDTR	3685.28	3	gi|156542989	XP_001603025	PREDICTED: similar to high Glx storage protein [Nasonia vitripennis]
2.046e-15	QLLGNAPEFNnIYEYSPSALELGqTAVRDPIFYQLYSK	4349.45	3	gi|156542452	XP_001599110	PREDICTED: similar to high Glx storage protein [Nasonia vitripennis]
2.088e-15	LGQGLEPIRELDNYWEHIETPYKPHLR	3304.61	3	gi|156542989	XP_001603025	PREDICTED: similar to high Glx storage protein [Nasonia vitripennis]
2.102e-15	HTGPGIMSMANAGPNTnGSQFFITTIK	2793.09	3	gi|156536889	XP_001607048	PREDICTED: similar to putative peptidyl-prolyl cis-trans isomerase isoform 2 [Nasonia vitripennis]
2.109e-15	KQQDVIYLLENIAGELPNQHLR	2591.3	2	gi|156542452	XP_001599110	PREDICTED: similar to high Glx storage protein [Nasonia vitripennis]
2.113e-15	KQQDVIYLLENIAGELPNqHLR	2592.2	3	gi|156542452	XP_001599110	PREDICTED: similar to high Glx storage protein [Nasonia vitripennis]
2.122e-15	AAFDDAIAELDTLSEESYKDSTLIMQLLR	3259.1	3	gi|156553657	XP_001600604	PREDICTED: similar to ENSANGP00000012072 [Nasonia vitripennis]
2.124e-15	SqIQEYVDYYGGAGVQHIALNTSDIITAITNLR	3624.36	3	gi|156553875	XP_001600932	PREDICTED: similar to 4-hydroxyphenylpyruvate dioxygenase [Nasonia vitripennis]
2.128e-15	SQIqEYVDYYGGAGVQHIALNTSDIITAITNLR	3624.36	3	gi|156553875	XP_001600932	PREDICTED: similar to 4-hydroxyphenylpyruvate dioxygenase [Nasonia vitripennis]
2.141e-15	VEVGDLVTYFSDYEVDLNNAVVQPVGQHQEYQPFPK	4124.9	3	gi|156542452	XP_001599110	PREDICTED: similar to high Glx storage protein [Nasonia vitripennis]
2.152e-15	GYQGHEEQLqQFYNNEFIGDIIGGAISLDGKPLGYPFDR	4385.76	3	gi|156542989	XP_001603025	PREDICTED: similar to high Glx storage protein [Nasonia vitripennis]
2.181e-15	KQQDVIYLLEnIAGELPNQHLR	2591.43	3	gi|156542452	XP_001599110	PREDICTED: similar to high Glx storage protein [Nasonia vitripennis]
2.198e-15	VEVGDLVTYFSDYEVDLnNAVVQPVGQHqEYQPFPK	4124.43	3	gi|156542452	XP_001599110	PREDICTED: similar to high Glx storage protein [Nasonia vitripennis]
2.227e-15	VEVGDLVTYFSDYEVDLNnAVVqPVGQHQEYQPFPK	4126.07	3	gi|156542452	XP_001599110	PREDICTED: similar to high Glx storage protein [Nasonia vitripennis]
2.249e-15	QLLGNAPEFNNIYEYSPSALELGqTAVRDPIFYQLYSK	4348.44	3	gi|156542452	XP_001599110	PREDICTED: similar to high Glx storage protein [Nasonia vitripennis]
2.275e-15	HYFYELDQFVYDITEGQNVITR	2750.13	2	gi|156542452	XP_001599110	PREDICTED: similar to high Glx storage protein [Nasonia vitripennis]
2.296e-15	KQQDVIYLLENIAGELPNQHLR	2591.91	3	gi|156542452	XP_001599110	PREDICTED: similar to high Glx storage protein [Nasonia vitripennis]
2.347e-15	QLLGNAPEFNnIYEYSPSALELGqTAVRDPIFYQLYSK	4349.37	3	gi|156542989	XP_001603025	PREDICTED: similar to high Glx storage protein [Nasonia vitripennis]
2.356e-15	VEVGDLVTYFSDYEVDLnNAVVqPVGQHQEYQPFPK	4126.07	3	gi|156542452	XP_001599110	PREDICTED: similar to high Glx storage protein [Nasonia vitripennis]
2.368e-15	KqQDVIYLLENIAGELPNQHLR	2592.86	3	gi|156542452	XP_001599110	PREDICTED: similar to high Glx storage protein [Nasonia vitripennis]
2.394e-15	KQQDVIYLLENIAGELPNQHLR	2592.3	3	gi|156542452	XP_001599110	PREDICTED: similar to high Glx storage protein [Nasonia vitripennis]
2.419e-15	AFSSAVIQRPDTQGVILPPAYEVYPHYFFDTR	3685.79	3	gi|156542989	XP_001603025	PREDICTED: similar to high Glx storage protein [Nasonia vitripennis]
2.49e-15	ADKDKFQVVLDVQqFKPEEINVK	2717.84	3	gi|156548276	XP_001604985	PREDICTED: similar to lethal(2)essential for life protein, l2efl [Nasonia vitripennis]
2.49e-15	AFSSAVIQRPDTQGVILPPAYEVYPHYFFDTR	3685.38	3	gi|156542989	XP_001603025	PREDICTED: similar to high Glx storage protein [Nasonia vitripennis]
2.493e-15	VEVGDLVTYFSDYEVDLNnAVVqPVGQHQEYQPFPK	4124.9	3	gi|156542452	XP_001599110	PREDICTED: similar to high Glx storage protein [Nasonia vitripennis]
2.543e-15	LGEHNIDVLEGNEQFINAAK	2210.46	2	gi|77777777	XP_222222	trypsin [Sus scrofa]
2.61e-15	QLLGNAPEFnNIYEYSPSALELGQTAVRDPIFYQLYSK	4349.97	3	gi|156542452	XP_001599110	PREDICTED: similar to high Glx storage protein [Nasonia vitripennis]
2.643e-15	QLLGNAPEFNnIYEYSPSALELGQTAVRDPIFYQLYSK	4349.97	3	gi|156542989	XP_001603025	PREDICTED: similar to high Glx storage protein [Nasonia vitripennis]
2.65e-15	AFSSAVIqRPDTQGVILPPAYEVYPHYFFDTR	3683.18	3	gi|156542989	XP_001603025	PREDICTED: similar to high Glx storage protein [Nasonia vitripennis]
2.661e-15	AGEIEIAGFNPSAEEADEGTDEAVESGVDVVLNHR	3627.93	3	gi|156551051	XP_001605644	PREDICTED: similar to translationally controlled tumor protein [Nasonia vitripennis]
2.704e-15	EIGYSYEFEPYLQNYENPSTVK	2671.19	3	gi|156542452	XP_001599110	PREDICTED: similar to high Glx storage protein [Nasonia vitripennis]
2.704e-15	LGEHNIDVLEGNEQFINAAK	2210.52	2	gi|77777777	XP_222222	trypsin [Sus scrofa]
2.72e-15	VEVGDLVTYFSDYEVDLNNAVVQPVGqHQEYQPFPK	4125.51	3	gi|156542452	XP_001599110	PREDICTED: similar to high Glx storage protein [Nasonia vitripennis]
2.739e-15	KMAASVNPVIEVTENSGEYTMK	2397.73	2	gi|156547893	XP_001608053	PREDICTED: similar to fatty acid binding protein isoform 2 [Nasonia vitripennis]
2.743e-15	KQqDVIYLLENIAGELPNQHLR	2592.86	3	gi|156542452	XP_001599110	PREDICTED: similar to high Glx storage protein [Nasonia vitripennis]
2.775e-15	EVAAFAQFGSDLDAATQQLLNR	2365.59	2	gi|156549563	XP_001607238	PREDICTED: similar to ENSANGP00000024604 isoform 1 [Nasonia vitripennis]
2.78e-15	KQQDVIYLLENIAGELPnQHLR	2592.87	3	gi|156542452	XP_001599110	PREDICTED: similar to high Glx storage protein [Nasonia vitripennis]
2.797e-15	QLLGNAPEFnNIYEYSPSALELGqTAVRDPIFYQLYSK	4348.05	3	gi|156542989	XP_001603025	PREDICTED: similar to high Glx storage protein [Nasonia vitripennis]
2.801e-15	QLLGNAPEFNNIYEYSPSALELGqTAVRDPIFYQLYSK	4348.98	3	gi|156542989	XP_001603025	PREDICTED: similar to high Glx storage protein [Nasonia vitripennis]
2.824e-15	QLLGNAPEFNnIYEYSPSALELGqTAVRDPIFYQLYSK	4350.69	3	gi|156542452	XP_001599110	PREDICTED: similar to high Glx storage protein [Nasonia vitripennis]
2.83e-15	ESIKGAYSSQSPYYINYPEqLYGFPAR	3129.29	3	gi|156542452	XP_001599110	PREDICTED: similar to high Glx storage protein [Nasonia vitripennis]
2.831e-15	VEVGDLVTYFSDYEVDLNNAVVQPVGqHQEYQPFPK	4125.11	3	gi|156542452	XP_001599110	PREDICTED: similar to high Glx storage protein [Nasonia vitripennis]
2.845e-15	QLLGNAPEFnNIYEYSPSALELGqTAVRDPIFYQLYSK	4350.69	3	gi|156542452	XP_001599110	PREDICTED: similar to high Glx storage protein [Nasonia vitripennis]
2.864e-15	LSSDEFQGLVDKLLDnAELQNLIK	2703.48	3	gi|156542193	XP_001599856	PREDICTED: similar to major allergen Bla g 1.02 [Nasonia vitripennis]
2.903e-15	QLLGNAPEFnnIYEYSPSALELGQTAVRDPIFYQLYSK	4348.44	3	gi|156542989	XP_001603025	PREDICTED: similar to high Glx storage protein [Nasonia vitripennis]
2.936e-15	QQDVIYLLENIAGELPNQHLR	2461.77	3	gi|156542452	XP_001599110	PREDICTED: similar to high Glx storage protein [Nasonia vitripennis]
2.995e-15	HLLTQDLPEDWDKNPVK	2047.43	3	gi|156537243	XP_001605359	PREDICTED: similar to protein disulfide isomerase [Nasonia vitripennis]
3.021e-15	KQQDVIYLLENIAGELPNqHLR	2592.74	3	gi|156542452	XP_001599110	PREDICTED: similar to high Glx storage protein [Nasonia vitripennis]
3.045e-15	SSIVIDVKPWDDETNMSDMEK	2439.02	3	gi|156540296	XP_001599931	PREDICTED: similar to putative elongation factor 1 beta [Nasonia vitripennis]
3.049e-15	FPLKPIREEWNSGVEALTDALNLESQVTR	3313.8	3	gi|156546548	XP_001607360	PREDICTED: similar to ferritin [Nasonia vitripennis]
3.061e-15	QLLGNAPEFnNIYEYSPSALELGqTAVRDPIFYQLYSK	4348.44	3	gi|156542452	XP_001599110	PREDICTED: similar to high Glx storage protein [Nasonia vitripennis]
3.076e-15	IHGGYqSVDVIPDFDnHVITEGNWHWGYLYK	3661.07	3	gi|156542989	XP_001603025	PREDICTED: similar to high Glx storage protein [Nasonia vitripennis]
3.1e-15	ADKDKFQVVLDVqqFKPEEINVK	2717.88	3	gi|156548276	XP_001604985	PREDICTED: similar to lethal(2)essential for life protein, l2efl [Nasonia vitripennis]
3.103e-15	QLLGNAPEFNnIYEYSPSALELGqTAVRDPIFYQLYSK	4348.44	3	gi|156542989	XP_001603025	PREDICTED: similar to high Glx storage protein [Nasonia vitripennis]
3.163e-15	LGEHNIDVLEGNEQFINAAK	2211.41	3	gi|77777777	XP_222222	trypsin [Sus scrofa]
3.168e-15	LGEHNIDVLEGNEQFINAAK	2210.69	2	gi|77777777	XP_222222	trypsin [Sus scrofa]
3.192e-15	QLLGNAPEFnnIYEYSPSALELGQTAVRDPIFYQLYSK	4351.32	3	gi|156542452	XP_001599110	PREDICTED: similar to high Glx storage protein [Nasonia vitripennis]
3.264e-15	AFSSAVIQRPDTqGVILPPAYEVYPHYFFDTR	3685.91	3	gi|156542989	XP_001603025	PREDICTED: similar to high Glx storage protein [Nasonia vitripennis]
3.265e-15	SGPFGQIFRPDnFVFGQSGAGNNWAK	2798.36	3	gi|156553669	XP_001602360	PREDICTED: similar to beta-tubulin [Nasonia vitripennis]
3.282e-15	QLLGNAPEFNNIYEYSPSALELGQTAVRDPIFYQLYSK	4349.34	3	gi|156542452	XP_001599110	PREDICTED: similar to high Glx storage protein [Nasonia vitripennis]
3.351e-15	AFSSAVIqRPDTqGVILPPAYEVYPHYFFDTR	3686.28	3	gi|156542989	XP_001603025	PREDICTED: similar to high Glx storage protein [Nasonia vitripennis]
3.358e-15	QLLGNAPEFNnIYEYSPSALELGqTAVRDPIFYQLYSK	4350.2	3	gi|156542452	XP_001599110	PREDICTED: similar to high Glx storage protein [Nasonia vitripennis]
3.381e-15	FIQVESLPLIVEFNQETAR	2233.01	2	gi|156537243	XP_001605359	PREDICTED: similar to protein disulfide isomerase [Nasonia vitripennis]
3.405e-15	VEVGDLVTYFSDYEVDLnnAVVQPVGQHQEYQPFPK	4124.63	3	gi|156542452	XP_001599110	PREDICTED: similar to high Glx storage protein [Nasonia vitripennis]
3.473e-15	QLLGNAPEFnNIYEYSPSALELGQTAVRDPIFYQLYSK	4349.4	3	gi|156542989	XP_001603025	PREDICTED: similar to high Glx storage protein [Nasonia vitripennis]
3.488e-15	VEVGDLVTYFSDYEVDLnnAVVQPVGQHQEYQPFPK	4125.3	3	gi|156542452	XP_001599110	PREDICTED: similar to high Glx storage protein [Nasonia vitripennis]
3.517e-15	VEVGDLVTYFSDYEVDLNnAVVQPVGQHQEYqPFPK	4125.08	3	gi|156542452	XP_001599110	PREDICTED: similar to high Glx storage protein [Nasonia vitripennis]
3.564e-15	GYQGHEEQLqqFYNNEFIGDIIGGAISLDGKPLGYPFDR	4385.76	3	gi|156542989	XP_001603025	PREDICTED: similar to high Glx storage protein [Nasonia vitripennis]
3.638e-15	QLLGNAPEFnnIYEYSPSALELGqTAVRDPIFYQLYSK	4351.32	3	gi|156542989	XP_001603025	PREDICTED: similar to high Glx storage protein [Nasonia vitripennis]
3.67e-15	qLLGNAPEFNNIYEYSPSALELGqTAVRDPIFYQLYSK	4350.38	3	gi|156542452	XP_001599110	PREDICTED: similar to high Glx storage protein [Nasonia vitripennis]
3.74e-15	FGIPVIVAINAHqSDTPAELQLVK	2559.45	3	gi|156551075	XP_001602774	PREDICTED: similar to ENSANGP00000016878 [Nasonia vitripennis]
3.757e-15	QLLGNAPEFnNIYEYSPSALELGqTAVRDPIFYQLYSK	4350.5	3	gi|156542452	XP_001599110	PREDICTED: similar to high Glx storage protein [Nasonia vitripennis]
3.778e-15	VEVGDLVTYFSDYEVDLNnAVVQPVGQHQEYQPFPK	4125.11	3	gi|156542452	XP_001599110	PREDICTED: similar to high Glx storage protein [Nasonia vitripennis]
3.81e-15	VEVGDLVTYFSDYEVDLNnAVVqPVGQHQEYQPFPK	4126.05	3	gi|156542452	XP_001599110	PREDICTED: similar to high Glx storage protein [Nasonia vitripennis]
3.827e-15	GYQGHEEqLQqFYNNEFIGDIIGGAISLDGKPLGYPFDR	4386.93	3	gi|156542989	XP_001603025	PREDICTED: similar to high Glx storage protein [Nasonia vitripennis]
3.854e-15	VEVGDLVTYFSDYEVDLnNAVVQPVGqHQEYQPFPK	4123.76	3	gi|156542452	XP_001599110	PREDICTED: similar to high Glx storage protein [Nasonia vitripennis]
3.867e-15	IIELFHYYqEALPAYQYNDVVVPGVHIEK	3445.59	3	gi|156542989	XP_001603025	PREDICTED: similar to high Glx storage protein [Nasonia vitripennis]
3.888e-15	VEVGDLVTYFSDYEVDLnNAVVQPVGQHqEYQPFPK	4123.76	3	gi|156542452	XP_001599110	PREDICTED: similar to high Glx storage protein [Nasonia vitripennis]
3.957e-15	EKVqYVAIFDLPEYDSPHVVEGLK	2776.13	3	gi|156549941	XP_001602718	PREDICTED: similar to putative alcohol dehydrogenase [Nasonia vitripennis]
3.987e-15	QLLGNAPEFNnIYEYSPSALELGqTAVRDPIFYQLYSK	4348.05	3	gi|156542989	XP_001603025	PREDICTED: similar to high Glx storage protein [Nasonia vitripennis]
4.046e-15	IHGGYqSVDVIPDFDnHVITEGNWHWGYLYK	3660.27	3	gi|156542989	XP_001603025	PREDICTED: similar to high Glx storage protein [Nasonia vitripennis]
4.066e-15	HYFFELDQFYYDIVEGHnAIVR	2776.4	3	gi|156542989	XP_001603025	PREDICTED: similar to high Glx storage protein [Nasonia vitripennis]
4.088e-15	VEVGDLVTYFSDYEVDLnNAVVQPVGqHQEYQPFPK	4125.71	3	gi|156542452	XP_001599110	PREDICTED: similar to high Glx storage protein [Nasonia vitripennis]
4.132e-15	HYFYELDQFVYDITEGQNVITR	2750.69	2	gi|156542452	XP_001599110	PREDICTED: similar to high Glx storage protein [Nasonia vitripennis]
4.198e-15	QLLGNAPEFNNIYEYSPSALELGQTAVRDPIFYQLYSK	4350.51	3	gi|156542989	XP_001603025	PREDICTED: similar to high Glx storage protein [Nasonia vitripennis]
4.237e-15	QLLGnAPEFNNIYEYSPSALELGqTAVRDPIFYQLYSK	4351.5	3	gi|156542989	XP_001603025	PREDICTED: similar to high Glx storage protein [Nasonia vitripennis]
4.298e-15	FGIPVIVAINAHQSDTPAELQLVK	2560.76	3	gi|156551075	XP_001602774	PREDICTED: similar to ENSANGP00000016878 [Nasonia vitripennis]
4.328e-15	VEVGDLVTYFSDYEVDLNNAVVQPVGqHQEYQPFPK	4126.07	3	gi|156542452	XP_001599110	PREDICTED: similar to high Glx storage protein [Nasonia vitripennis]
4.344e-15	AFSSAVIqRPDTqGVILPPAYEVYPHYFFDTR	3685.26	3	gi|156542989	XP_001603025	PREDICTED: similar to high Glx storage protein [Nasonia vitripennis]
4.359e-15	EIGYSYEFEPYLQnYENPSTVK	2668.8	3	gi|156542452	XP_001599110	PREDICTED: similar to high Glx storage protein [Nasonia vitripennis]
4.408e-15	YVADENGFQPQGDHLPVAHEIPVAIQR	3000.95	3	gi|156550105	XP_001605762	PREDICTED: similar to Endocuticle structural glycoprotein SgAbd-1 [Nasonia vitripennis]
4.42e-15	QLLGNAPEFNnIYEYSPSALELGqTAVRDPIFYQLYSK	4350.18	3	gi|156542452	XP_001599110	PREDICTED: similar to high Glx storage protein [Nasonia vitripennis]
4.457e-15	VEVGDLVTYFSDYEVDLNnAVVqPVGQHQEYQPFPK	4124.6	3	gi|156542452	XP_001599110	PREDICTED: similar to high Glx storage protein [Nasonia vitripennis]
4.46e-15	VQDYVNKYGLDYQQAQGEK	2247.05	3	gi|156542452	XP_001599110	PREDICTED: similar to high Glx storage protein [Nasonia vitripennis]
4.505e-15	QLLGnAPEFNNIYEYSPSALELGqTAVRDPIFYQLYSK	4349.15	3	gi|156542452	XP_001599110	PREDICTED: similar to high Glx storage protein [Nasonia vitripennis]
4.515e-15	VEVGDLVTYFSDYEVDLnNAVVqPVGQHQEYQPFPK	4124.6	3	gi|156542452	XP_001599110	PREDICTED: similar to high Glx storage protein [Nasonia vitripennis]
4.529e-15	IIELFHYYQEALPAYQYNDVVVPGVHIEK	3449.04	3	gi|156542989	XP_001603025	PREDICTED: similar to high Glx storage protein [Nasonia vitripennis]
4.585e-15	ADKDKFqVVLDVQQFKPEEINVK	2717.88	3	gi|156548276	XP_001604985	PREDICTED: similar to lethal(2)essential for life protein, l2efl [Nasonia vitripennis]
4.595e-15	QLLGNAPEFnNIYEYSPSALELGQTAVRDPIFYQLYSK	4350.2	3	gi|156542989	XP_001603025	PREDICTED: similar to high Glx storage protein [Nasonia vitripennis]
4.673e-15	LLESASIKPVMNQIELHINLNQK	2632.49	3	gi|156548392	XP_001603938	PREDICTED: similar to aldo-keto reductase [Nasonia vitripennis]
4.712e-15	HYFYELDqFVYDITEGQNVITR	2750.3	3	gi|156542452	XP_001599110	PREDICTED: similar to high Glx storage protein [Nasonia vitripennis]
4.94e-15	ILEAIDSGYFYDTMGK	1822.97	2	gi|156545565	XP_001607012	PREDICTED: similar to hexamerin 2 [Nasonia vitripennis]
5.009e-15	AMEIVLTGQQITAQEAEK	1959.36	2	gi|156553050	XP_001605179	PREDICTED: similar to GA19673-PA [Nasonia vitripennis]
5.041e-15	LGQGLEPIRELDnYWEHIETPYKPHLR	3303.8	3	gi|156542989	XP_001603025	PREDICTED: similar to high Glx storage protein [Nasonia vitripennis]
5.154e-15	AFSSAVIqRPDTQGVILPPAYEVYPHYFFDTR	3684.21	3	gi|156542989	XP_001603025	PREDICTED: similar to high Glx storage protein [Nasonia vitripennis]
5.2e-15	SVEMHHEALTEAVPGDNVGFNVK	2480.37	3	gi|156546948	XP_001605607	PREDICTED: similar to elongation factor 1-alpha isoform 1 [Nasonia vitripennis]
5.203e-15	QLLGNAPEFNNIYEYSPSALELGQTAVRDPIFYQLYSK	4346.64	3	gi|156542452	XP_001599110	PREDICTED: similar to high Glx storage protein [Nasonia vitripennis]
5.317e-15	AGEIEIAGFNPSAEEADEGTDEAVESGVDVVLNHR	3627.51	3	gi|156551051	XP_001605644	PREDICTED: similar to translationally controlled tumor protein [Nasonia vitripennis]
5.33e-15	QLLGNAPEFnNIYEYSPSALELGQTAVRDPIFYQLYSK	4348.31	3	gi|156542989	XP_001603025	PREDICTED: similar to high Glx storage protein [Nasonia vitripennis]
5.365e-15	KQQDVIYLLEnIAGELPNQHLR	2592.3	3	gi|156542452	XP_001599110	PREDICTED: similar to high Glx storage protein [Nasonia vitripennis]
5.422e-15	GYQGHEEqLQQFYnNEFIGDIIGGAISLDGKPLGYPFDR	4386.62	3	gi|156542989	XP_001603025	PREDICTED: similar to high Glx storage protein [Nasonia vitripennis]
5.422e-15	GYQGHEEqLQQFYNnEFIGDIIGGAISLDGKPLGYPFDR	4386.62	3	gi|156542989	XP_001603025	PREDICTED: similar to high Glx storage protein [Nasonia vitripennis]
5.485e-15	QLLGNAPEFNnIYEYSPSALELGqTAVRDPIFYQLYSK	4349.4	3	gi|156542989	XP_001603025	PREDICTED: similar to high Glx storage protein [Nasonia vitripennis]
5.506e-15	IIELFHYYQEALPAYqYNDVVVPGVHIEK	3448.61	3	gi|156542989	XP_001603025	PREDICTED: similar to high Glx storage protein [Nasonia vitripennis]
5.512e-15	QLLGNAPEFNnIYEYSPSALELGQTAVRDPIFYQLYSK	4349.75	3	gi|156542989	XP_001603025	PREDICTED: similar to high Glx storage protein [Nasonia vitripennis]
5.516e-15	QLLGNAPEFNnIYEYSPSALELGQTAVRDPIFYQLYSK	4350.38	3	gi|156542452	XP_001599110	PREDICTED: similar to high Glx storage protein [Nasonia vitripennis]
5.545e-15	EAQEWIESIIGNKFPAGLPIEDVLK	2797.37	3	gi|156551940	XP_001607748	PREDICTED: similar to putative muscular protein 20 [Nasonia vitripennis]
5.572e-15	VQDYVNKYGLDYQQAQGEK	2246.81	3	gi|156542452	XP_001599110	PREDICTED: similar to high Glx storage protein [Nasonia vitripennis]
5.636e-15	KQQDVIYLLENIAGELPnQHLR	2592.2	3	gi|156542452	XP_001599110	PREDICTED: similar to high Glx storage protein [Nasonia vitripennis]
5.671e-15	QLLGnAPEFNnIYEYSPSALELGQTAVRDPIFYQLYSK	4349.45	3	gi|156542452	XP_001599110	PREDICTED: similar to high Glx storage protein [Nasonia vitripennis]
5.711e-15	LGEHNIDVLEGNEQFINAAK	2210.82	3	gi|77777777	XP_222222	trypsin [Sus scrofa]
5.721e-15	GYqGHEEQLQQFYNNEFIGDIIGGAISLDGKPLGYPFDR	4388.06	3	gi|156542989	XP_001603025	PREDICTED: similar to high Glx storage protein [Nasonia vitripennis]
5.742e-15	NLADEVKDLLDQIGEGGR	1941.86	2	gi|156544337	XP_001607303	PREDICTED: similar to CG17927-PF [Nasonia vitripennis]
5.922e-15	qLLGNAPEFNNIYEYSPSALELGqTAVRDPIFYQLYSK	4351.5	3	gi|156542452	XP_001599110	PREDICTED: similar to high Glx storage protein [Nasonia vitripennis]
6.071e-15	GYQGHEEqLQQFYnNEFIGDIIGGAISLDGKPLGYPFDR	4386.96	3	gi|156542989	XP_001603025	PREDICTED: similar to high Glx storage protein [Nasonia vitripennis]
6.139e-15	QLLGNAPEFnNIYEYSPSALELGQTAVRDPIFYQLYSK	4347.62	3	gi|156542452	XP_001599110	PREDICTED: similar to high Glx storage protein [Nasonia vitripennis]
6.155e-15	FLNENWHVEYDqEQQVPYAVSENQWVGYDDER	3987.47	3	gi|156554805	XP_001606158	PREDICTED: similar to teratocyte released chitinase [Nasonia vitripennis]
6.253e-15	GYQGHEEQLQqFYnNEFIGDIIGGAISLDGKPLGYPFDR	4385.76	3	gi|156542989	XP_001603025	PREDICTED: similar to high Glx storage protein [Nasonia vitripennis]
6.264e-15	QLLGNAPEFnNIYEYSPSALELGQTAVRDPIFYQLYSK	4348.68	3	gi|156542452	XP_001599110	PREDICTED: similar to high Glx storage protein [Nasonia vitripennis]
6.283e-15	QLLGNAPEFNnIYEYSPSALELGqTAVRDPIFYQLYSK	4350.3	3	gi|156542452	XP_001599110	PREDICTED: similar to high Glx storage protein [Nasonia vitripennis]
6.373e-15	QLLGNAPEFNnIYEYSPSALELGqTAVRDPIFYQLYSK	4348.5	3	gi|156542452	XP_001599110	PREDICTED: similar to high Glx storage protein [Nasonia vitripennis]
6.433e-15	GAYSSQSPYYINYPEqLYGFPAR	2672.97	3	gi|156542452	XP_001599110	PREDICTED: similar to high Glx storage protein [Nasonia vitripennis]
6.466e-15	AFSSAVIqRPDTQGVILPPAYEVYPHYFFDTR	3686.28	3	gi|156542989	XP_001603025	PREDICTED: similar to high Glx storage protein [Nasonia vitripennis]
6.501e-15	IYTPEGLNILGNMIEGNADSMnEQYYGNIDMLMR	3880.47	3	gi|156545567	XP_001607029	PREDICTED: similar to hexamerin [Nasonia vitripennis]
6.503e-15	QLLGNAPEFNnIYEYSPSALELGQTAVRDPIFYQLYSK	4348.31	3	gi|156542452	XP_001599110	PREDICTED: similar to high Glx storage protein [Nasonia vitripennis]
6.504e-15	QLLGNAPEFNnIYEYSPSALELGQTAVRDPIFYQLYSK	4350.3	3	gi|156542989	XP_001603025	PREDICTED: similar to high Glx storage protein [Nasonia vitripennis]
6.511e-15	VEVGDLVTYFSDYEVDLNnAVVqPVGQHQEYQPFPK	4124.63	3	gi|156542452	XP_001599110	PREDICTED: similar to high Glx storage protein [Nasonia vitripennis]
6.571e-15	HYFYELDQFVYDITEGQNVITR	2750.87	3	gi|156542452	XP_001599110	PREDICTED: similar to high Glx storage protein [Nasonia vitripennis]
6.72e-15	FGIPVIVAINAHqSDTPAELQLVK	2560.76	3	gi|156551075	XP_001602774	PREDICTED: similar to ENSANGP00000016878 [Nasonia vitripennis]
6.816e-15	QLLGNAPEFNnIYEYSPSALELGqTAVRDPIFYQLYSK	4349.63	3	gi|156542989	XP_001603025	PREDICTED: similar to high Glx storage protein [Nasonia vitripennis]
6.825e-15	GYQGHEEqLQQFYNnEFIGDIIGGAISLDGKPLGYPFDR	4386.96	3	gi|156542989	XP_001603025	PREDICTED: similar to high Glx storage protein [Nasonia vitripennis]
6.854e-15	VEVGDLVTYFSDYEVDLnNAVVQPVGQHQEYQPFPK	4125.51	3	gi|156542452	XP_001599110	PREDICTED: similar to high Glx storage protein [Nasonia vitripennis]
6.964e-15	KQQDVIYLLENIAGELPnQHLR	2590.11	3	gi|156542452	XP_001599110	PREDICTED: similar to high Glx storage protein [Nasonia vitripennis]
7.237e-15	QLLGNAPEFNNIYEYSPSALELGqTAVRDPIFYQLYSK	4350.26	3	gi|156542452	XP_001599110	PREDICTED: similar to high Glx storage protein [Nasonia vitripennis]
7.307e-15	QLLGNAPEFNNIYEYSPSALELGQTAVRDPIFYqLYSK	4348.05	3	gi|156542989	XP_001603025	PREDICTED: similar to high Glx storage protein [Nasonia vitripennis]
7.315e-15	QLLGNAPEFnNIYEYSPSALELGQTAVRDPIFYQLYSK	4349.45	3	gi|156542989	XP_001603025	PREDICTED: similar to high Glx storage protein [Nasonia vitripennis]
7.411e-15	LSFGANKPGVFIEGGIHAR	1970.3	3	gi|156548926	XP_001606826	PREDICTED: similar to putative carboxypeptidase A-like [Nasonia vitripennis]
7.472e-15	QLLGNAPEFNNIYEYSPSALELGqTAVRDPIFYQLYSK	4351.11	3	gi|156542989	XP_001603025	PREDICTED: similar to high Glx storage protein [Nasonia vitripennis]
7.475e-15	VEVGDLVTYFSDYEVDLNnAVVQPVGqHQEYQPFPK	4124.43	3	gi|156542452	XP_001599110	PREDICTED: similar to high Glx storage protein [Nasonia vitripennis]
7.499e-15	NLADEVKDLLDQIGEGGR	1940.19	3	gi|156544337	XP_001607303	PREDICTED: similar to CG17927-PF [Nasonia vitripennis]
7.575e-15	QLLGNAPEFnNIYEYSPSALELGQTAVRDPIFYQLYSK	4348.5	3	gi|156542452	XP_001599110	PREDICTED: similar to high Glx storage protein [Nasonia vitripennis]
7.591e-15	VEVGDLVTYFSDYEVDLnNAVVQPVGQHqEYQPFPK	4125.08	3	gi|156542452	XP_001599110	PREDICTED: similar to high Glx storage protein [Nasonia vitripennis]
7.661e-15	KQqDVIYLLENIAGELPNQHLR	2591.94	3	gi|156542452	XP_001599110	PREDICTED: similar to high Glx storage protein [Nasonia vitripennis]
7.69e-15	qLLGNAPEFNNIYEYSPSALELGqTAVRDPIFYQLYSK	4349.45	3	gi|156542452	XP_001599110	PREDICTED: similar to high Glx storage protein [Nasonia vitripennis]
7.719e-15	QLLGNAPEFNNIYEYSPSALELGQTAVRDPIFYQLYSK	4349.4	3	gi|156542452	XP_001599110	PREDICTED: similar to high Glx storage protein [Nasonia vitripennis]
7.743e-15	AFSSAVIQRPDTqGVILPPAYEVYPHYFFDTR	3685.68	3	gi|156542989	XP_001603025	PREDICTED: similar to high Glx storage protein [Nasonia vitripennis]
7.882e-15	KLEADInELEIALDHANK	2034.18	3	gi|156544337	XP_001607303	PREDICTED: similar to CG17927-PF [Nasonia vitripennis]
8.02e-15	QLLGNAPEFnnIYEYSPSALELGQTAVRDPIFYQLYSK	4348.5	3	gi|156542452	XP_001599110	PREDICTED: similar to high Glx storage protein [Nasonia vitripennis]
8.044e-15	GYQGHEEqLQQFYNnEFIGDIIGGAISLDGKPLGYPFDR	4385.76	3	gi|156542989	XP_001603025	PREDICTED: similar to high Glx storage protein [Nasonia vitripennis]
8.051e-15	HYFFELDQFYYDIVEGHNAIVR	2775.45	3	gi|156542989	XP_001603025	PREDICTED: similar to high Glx storage protein [Nasonia vitripennis]
8.124e-15	SAIVNAFYEPNENSIqFPAGILQGVFFDK	3216.15	3	gi|156552722	XP_001599405	PREDICTED: similar to zinc metalloprotease [Nasonia vitripennis]
8.267e-15	LGEHNIDVLEGnEQFINAAK	2211.59	3	gi|77777777	XP_222222	trypsin [Sus scrofa]
8.269e-15	IIELFHYYQEALPAYqYNDVVVPGVHIEK	3449.04	3	gi|156542989	XP_001603025	PREDICTED: similar to high Glx storage protein [Nasonia vitripennis]
8.323e-15	qLLGNAPEFNNIYEYSPSALELGQTAVRDPIFYQLYSK	4350.2	3	gi|156542989	XP_001603025	PREDICTED: similar to high Glx storage protein [Nasonia vitripennis]
8.339e-15	VIHDNFEIVEGLMTTVHATTATQK	2655.9	3	gi|156547538	XP_001607474	PREDICTED: similar to glyceraldehyde-3-phosphate dehydrogenase [Nasonia vitripennis]
8.451e-15	FLNENWHVEYDQEQqVPYAVSENQWVGYDDER	3987.47	3	gi|156554805	XP_001606158	PREDICTED: similar to teratocyte released chitinase [Nasonia vitripennis]
8.466e-15	NFITDLTTLLNPGPVVEGK	2027.84	3	gi|156547751	XP_001605713	PREDICTED: similar to CG5397-PA [Nasonia vitripennis]
8.5e-15	GYQGHEEQLQQFYNNEFIGDIIGGAISLDGKPLGYPFDR	4386.87	3	gi|156542989	XP_001603025	PREDICTED: similar to high Glx storage protein [Nasonia vitripennis]
8.557e-15	ILEAIDSGYFYDTMGK	1822.84	2	gi|156545565	XP_001607012	PREDICTED: similar to hexamerin 2 [Nasonia vitripennis]
8.596e-15	GYQGHEEqLQQFYNNEFIGDIIGGAISLDGKPLGYPFDR	4385.49	3	gi|156542989	XP_001603025	PREDICTED: similar to high Glx storage protein [Nasonia vitripennis]
8.612e-15	LEAEKDELqAALEEAEAALEqEENKVLR	3168.33	3	gi|156544337	XP_001607303	PREDICTED: similar to CG17927-PF [Nasonia vitripennis]
8.807e-15	QLLGNAPEFnNIYEYSPSALELGQTAVRDPIFYQLYSK	4351.08	3	gi|156542452	XP_001599110	PREDICTED: similar to high Glx storage protein [Nasonia vitripennis]
8.82e-15	AFSSAVIQRPDTQGVILPPAYEVYPHYFFDTR	3685.89	3	gi|156542989	XP_001603025	PREDICTED: similar to high Glx storage protein [Nasonia vitripennis]
9.016e-15	IIELFHYYQEALPAYQYnDVVVPGVHIEK	3445.59	3	gi|156542989	XP_001603025	PREDICTED: similar to high Glx storage protein [Nasonia vitripennis]
9.068e-15	QLLGNAPEFnnIYEYSPSALELGQTAVRDPIFYQLYSK	4350.51	3	gi|156542989	XP_001603025	PREDICTED: similar to high Glx storage protein [Nasonia vitripennis]
9.076e-15	QLLGNAPEFnNIYEYSPSALELGQTAVRDPIFYQLYSK	4350.38	3	gi|156542452	XP_001599110	PREDICTED: similar to high Glx storage protein [Nasonia vitripennis]
9.095e-15	QLLGnAPEFNNIYEYSPSALELGqTAVRDPIFYQLYSK	4351.07	3	gi|156542452	XP_001599110	PREDICTED: similar to high Glx storage protein [Nasonia vitripennis]
9.209e-15	QLLGNAPEFNnIYEYSPSALELGQTAVRDPIFYQLYSK	4351.08	3	gi|156542452	XP_001599110	PREDICTED: similar to high Glx storage protein [Nasonia vitripennis]
9.215e-15	nGHGAHYYYIHQQLLAR	2043.15	3	gi|156542452	XP_001599110	PREDICTED: similar to high Glx storage protein [Nasonia vitripennis]
9.311e-15	VEVGDLVTYFSDYEVDLNnAVVQPVGqHQEYQPFPK	4125.11	3	gi|156542452	XP_001599110	PREDICTED: similar to high Glx storage protein [Nasonia vitripennis]
9.532e-15	KQQDVIYLLENIAGELPNQHLR	2591.35	2	gi|156542452	XP_001599110	PREDICTED: similar to high Glx storage protein [Nasonia vitripennis]
9.57e-15	VEVGDLVTYFSDYEVDLnNAVVQPVGqHQEYQPFPK	4125.11	3	gi|156542452	XP_001599110	PREDICTED: similar to high Glx storage protein [Nasonia vitripennis]
9.634e-15	QLLGNAPEFnNIYEYSPSALELGqTAVRDPIFYQLYSK	4351.01	3	gi|156542452	XP_001599110	PREDICTED: similar to high Glx storage protein [Nasonia vitripennis]
9.694e-15	QLLGNAPEFnNIYEYSPSALELGQTAVRDPIFYQLYSK	4349.15	3	gi|156542989	XP_001603025	PREDICTED: similar to high Glx storage protein [Nasonia vitripennis]
9.713e-15	GYQGHEEqLqQFYNNEFIGDIIGGAISLDGKPLGYPFDR	4386.96	3	gi|156542989	XP_001603025	PREDICTED: similar to high Glx storage protein [Nasonia vitripennis]
9.768e-15	EIGYSYEFEPYLQnYENPSTVK	2670.51	3	gi|156542452	XP_001599110	PREDICTED: similar to high Glx storage protein [Nasonia vitripennis]
9.85e-15	VEVGDLVTYFSDYEVDLNNAVVQPVGqHQEYQPFPK	4124.63	3	gi|156542452	XP_001599110	PREDICTED: similar to high Glx storage protein [Nasonia vitripennis]
1.002e-14	LSSDEFqGLVDKLLDNAELQNLIK	2701.98	3	gi|156542193	XP_001599856	PREDICTED: similar to major allergen Bla g 1.02 [Nasonia vitripennis]
1.002e-14	QLLGNAPEFNnIYEYSPSALELGqTAVRDPIFYQLYSK	4351.22	3	gi|156542989	XP_001603025	PREDICTED: similar to high Glx storage protein [Nasonia vitripennis]
1.006e-14	HYFFELDqFYYDIVEGHNAIVR	2775.45	3	gi|156542989	XP_001603025	PREDICTED: similar to high Glx storage protein [Nasonia vitripennis]
1.034e-14	QLLGNAPEFnNIYEYSPSALELGQTAVRDPIFYQLYSK	4350.42	3	gi|156542452	XP_001599110	PREDICTED: similar to high Glx storage protein [Nasonia vitripennis]
1.037e-14	QLLGNAPEFnNIYEYSPSALELGqTAVRDPIFYQLYSK	4349.87	3	gi|156542452	XP_001599110	PREDICTED: similar to high Glx storage protein [Nasonia vitripennis]
1.048e-14	SAIVNAFYEPNENSIQFPAGILQGVFFDK	3216.47	3	gi|156552724	XP_001599431	PREDICTED: similar to zinc metalloprotease [Nasonia vitripennis]
1.061e-14	GYQGHEEQLqQFYnNEFIGDIIGGAISLDGKPLGYPFDR	4386.71	3	gi|156542989	XP_001603025	PREDICTED: similar to high Glx storage protein [Nasonia vitripennis]
1.064e-14	SAIVNAFYEPNEnSIQFPAGILQGVFFDK	3216.15	3	gi|156552722	XP_001599405	PREDICTED: similar to zinc metalloprotease [Nasonia vitripennis]
1.064e-14	SAIVNAFYEPnENSIQFPAGILQGVFFDK	3216.15	3	gi|156552722	XP_001599405	PREDICTED: similar to zinc metalloprotease [Nasonia vitripennis]
1.084e-14	qLLGNAPEFnNIYEYSPSALELGQTAVRDPIFYQLYSK	4350.3	3	gi|156542989	XP_001603025	PREDICTED: similar to high Glx storage protein [Nasonia vitripennis]
1.092e-14	YIADENGFQPQGAHLPVGPVIPPGILR	2855.99	3	gi|156542502	XP_001600091	PREDICTED: similar to pupal cuticle protein 78E, putative [Nasonia vitripennis]
1.092e-14	SqIQEYVDYYGGAGVqHIALNTSDIITAITNLR	3624.56	3	gi|156553875	XP_001600932	PREDICTED: similar to 4-hydroxyphenylpyruvate dioxygenase [Nasonia vitripennis]
1.101e-14	VEVGDLVTYFSDYEVDLNNAVVQPVGQHqEYQPFPK	4125.11	3	gi|156542452	XP_001599110	PREDICTED: similar to high Glx storage protein [Nasonia vitripennis]
1.104e-14	GYQGHEEQLQqFYnNEFIGDIIGGAISLDGKPLGYPFDR	4386.96	3	gi|156542989	XP_001603025	PREDICTED: similar to high Glx storage protein [Nasonia vitripennis]
1.106e-14	QLLGNAPEFNNIYEYSPSALELGqTAVRDPIFYQLYSK	4347.27	3	gi|156542452	XP_001599110	PREDICTED: similar to high Glx storage protein [Nasonia vitripennis]
1.109e-14	KIGYNPAAVAFVPISGWHGDnMLEPSTK	3000.21	3	gi|156546948	XP_001605607	PREDICTED: similar to elongation factor 1-alpha isoform 1 [Nasonia vitripennis]
1.113e-14	QLLGNAPEFNnIYEYSPSALELGqTAVRDPIFYQLYSK	4351.01	3	gi|156542989	XP_001603025	PREDICTED: similar to high Glx storage protein [Nasonia vitripennis]
1.14e-14	QLLGNAPEFNnIYEYSPSALELGQTAVRDPIFYQLYSK	4347.62	3	gi|156542989	XP_001603025	PREDICTED: similar to high Glx storage protein [Nasonia vitripennis]
1.156e-14	QLLGNAPEFNnIYEYSPSALELGQTAVRDPIFYQLYSK	4348.05	3	gi|156542989	XP_001603025	PREDICTED: similar to high Glx storage protein [Nasonia vitripennis]
1.201e-14	HHHAGEQYHGEQYHGqqYHGVHHGYAGEQYHGK	3864.89	3	gi|156542989	XP_001603025	PREDICTED: similar to high Glx storage protein [Nasonia vitripennis]
1.213e-14	ILEAIDSGYFYDTMGK	1822.4	2	gi|156545565	XP_001607012	PREDICTED: similar to hexamerin 2 [Nasonia vitripennis]
1.229e-14	EVAAFAQFGSDLDAATQQLLNR	2365.7	2	gi|156549563	XP_001607238	PREDICTED: similar to ENSANGP00000024604 isoform 1 [Nasonia vitripennis]
1.235e-14	VEVGDLVTYFSDYEVDLNNAVVQPVGQHQEYqPFPK	4124.63	3	gi|156542452	XP_001599110	PREDICTED: similar to high Glx storage protein [Nasonia vitripennis]
1.245e-14	KQQDVIYLLENIAGELPNQHLR	2592.74	3	gi|156542452	XP_001599110	PREDICTED: similar to high Glx storage protein [Nasonia vitripennis]
1.249e-14	VQSDKDKFQVIIDVQQFGPQEISVK	2875.71	3	gi|156553185	XP_001600020	PREDICTED: similar to heat shock protein 1 [Nasonia vitripennis]
1.253e-14	LGEHNIDVLEGnEQFINAAK	2209.26	3	gi|77777777	XP_222222	trypsin [Sus scrofa]
1.254e-14	QLLGNAPEFnNIYEYSPSALELGQTAVRDPIFYQLYSK	4348.05	3	gi|156542989	XP_001603025	PREDICTED: similar to high Glx storage protein [Nasonia vitripennis]
1.276e-14	QLLGNAPEFNnIYEYSPSALELGQTAVRDPIFYQLYSK	4350.29	3	gi|156542452	XP_001599110	PREDICTED: similar to high Glx storage protein [Nasonia vitripennis]
1.282e-14	QLLGNAPEFnNIYEYSPSALELGqTAVRDPIFYQLYSK	4351.22	3	gi|156542989	XP_001603025	PREDICTED: similar to high Glx storage protein [Nasonia vitripennis]
1.291e-14	QLLGNAPEFNNIYEYSPSALELGQTAVRDPIFYQLYSK	4347.27	3	gi|156542452	XP_001599110	PREDICTED: similar to high Glx storage protein [Nasonia vitripennis]
1.293e-14	QLLGNAPEFnNIYEYSPSALELGQTAVRDPIFYQLYSK	4347.54	3	gi|156542452	XP_001599110	PREDICTED: similar to high Glx storage protein [Nasonia vitripennis]
1.297e-14	QLLGNAPEFnNIYEYSPSALELGQTAVRDPIFYQLYSK	4351.07	3	gi|156542452	XP_001599110	PREDICTED: similar to high Glx storage protein [Nasonia vitripennis]
1.299e-14	VEVGDLVTYFSDYEVDLnNAVVQPVGQHQEYQPFPK	4124.43	3	gi|156542452	XP_001599110	PREDICTED: similar to high Glx storage protein [Nasonia vitripennis]
1.306e-14	GYQGHEEqLQQFYNNEFIGDIIGGAISLDGKPLGYPFDR	4386.62	3	gi|156542989	XP_001603025	PREDICTED: similar to high Glx storage protein [Nasonia vitripennis]
1.314e-14	ILEAIDSGYFYDTMGK	1822.39	2	gi|156545565	XP_001607012	PREDICTED: similar to hexamerin 2 [Nasonia vitripennis]
1.332e-14	QLLGNAPEFnnIYEYSPSALELGQTAVRDPIFYQLYSK	4350.2	3	gi|156542989	XP_001603025	PREDICTED: similar to high Glx storage protein [Nasonia vitripennis]
1.334e-14	GYQGHEEQLQqFYNNEFIGDIIGGAISLDGKPLGYPFDR	4386.71	3	gi|156542989	XP_001603025	PREDICTED: similar to high Glx storage protein [Nasonia vitripennis]
1.339e-14	VEVGDLVTYFSDYEVDLNnAVVQPVGQHQEYQPFPK	4124.43	3	gi|156542452	XP_001599110	PREDICTED: similar to high Glx storage protein [Nasonia vitripennis]
1.348e-14	VEVGDLVTYFSDYEVDLNNAVVQPVGQHqEYQPFPK	4125.51	3	gi|156542452	XP_001599110	PREDICTED: similar to high Glx storage protein [Nasonia vitripennis]
1.35e-14	KQQDVIYLLEnIAGELPNQHLR	2591.94	3	gi|156542452	XP_001599110	PREDICTED: similar to high Glx storage protein [Nasonia vitripennis]
1.358e-14	QLLGNAPEFnNIYEYSPSALELGqTAVRDPIFYQLYSK	4349.63	3	gi|156542452	XP_001599110	PREDICTED: similar to high Glx storage protein [Nasonia vitripennis]
1.366e-14	KQQDVIYLLENIAGELPNQHLR	2590.91	2	gi|156542452	XP_001599110	PREDICTED: similar to high Glx storage protein [Nasonia vitripennis]
1.368e-14	LGQGLEPIRELDnYWEHIETPYKPHLR	3304.61	3	gi|156542989	XP_001603025	PREDICTED: similar to high Glx storage protein [Nasonia vitripennis]
1.387e-14	QLLGNAPEFNnIYEYSPSALELGQTAVRDPIFYQLYSK	4348.68	3	gi|156542989	XP_001603025	PREDICTED: similar to high Glx storage protein [Nasonia vitripennis]
1.395e-14	QLLGnAPEFNNIYEYSPSALELGqTAVRDPIFYQLYSK	4351.32	3	gi|156542452	XP_001599110	PREDICTED: similar to high Glx storage protein [Nasonia vitripennis]
1.438e-14	NLADEVKDLLDQIGEGGR	1942.1	3	gi|156544337	XP_001607303	PREDICTED: similar to CG17927-PF [Nasonia vitripennis]
1.45e-14	LKVDDLAAELDASQK	1615.73	2	gi|156544337	XP_001607303	PREDICTED: similar to CG17927-PF [Nasonia vitripennis]
1.453e-14	QLLGNAPEFnnIYEYSPSALELGQTAVRDPIFYQLYSK	4350.68	3	gi|156542452	XP_001599110	PREDICTED: similar to high Glx storage protein [Nasonia vitripennis]
1.461e-14	KQQDVIYLLEnIAGELPNQHLR	2591.34	3	gi|156542452	XP_001599110	PREDICTED: similar to high Glx storage protein [Nasonia vitripennis]
1.464e-14	KQQDVIYLLEnIAGELPNQHLR	2592.12	3	gi|156542452	XP_001599110	PREDICTED: similar to high Glx storage protein [Nasonia vitripennis]
1.473e-14	QLLGNAPEFNNIYEYSPSALELGQTAVRDPIFYQLYSK	4349.97	3	gi|156542452	XP_001599110	PREDICTED: similar to high Glx storage protein [Nasonia vitripennis]
1.492e-14	QLLGNAPEFnNIYEYSPSALELGQTAVRDPIFYQLYSK	4350.41	3	gi|156542989	XP_001603025	PREDICTED: similar to high Glx storage protein [Nasonia vitripennis]
1.507e-14	IIELFHYYQEALPAYQYnDVVVPGVHIEK	3448.61	3	gi|156542989	XP_001603025	PREDICTED: similar to high Glx storage protein [Nasonia vitripennis]
1.51e-14	VEVGDLVTYFSDYEVDLNNAVVQPVGqHQEYQPFPK	4123.59	3	gi|156542452	XP_001599110	PREDICTED: similar to high Glx storage protein [Nasonia vitripennis]
1.514e-14	KQQDVIYLLENIAGELPnQHLR	2592.74	3	gi|156542452	XP_001599110	PREDICTED: similar to high Glx storage protein [Nasonia vitripennis]
1.518e-14	KQQDVIYLLENIAGELPNqHLR	2592.87	3	gi|156542452	XP_001599110	PREDICTED: similar to high Glx storage protein [Nasonia vitripennis]
1.522e-14	QLLGNAPEFNNIYEYSPSALELGqTAVRDPIFYQLYSK	4350.51	3	gi|156542452	XP_001599110	PREDICTED: similar to high Glx storage protein [Nasonia vitripennis]
1.526e-14	QLLGNAPEFnNIYEYSPSALELGqTAVRDPIFYQLYSK	4349.15	3	gi|156542989	XP_001603025	PREDICTED: similar to high Glx storage protein [Nasonia vitripennis]
1.526e-14	VEVGDLVTYFSDYEVDLnNAVVQPVGQHQEYQPFPK	4123.77	3	gi|156542452	XP_001599110	PREDICTED: similar to high Glx storage protein [Nasonia vitripennis]
1.526e-14	VEVGDLVTYFSDYEVDLNnAVVQPVGQHQEYQPFPK	4123.77	3	gi|156542452	XP_001599110	PREDICTED: similar to high Glx storage protein [Nasonia vitripennis]
1.533e-14	KQQDVIYLLENIAGELPnQHLR	2593.08	3	gi|156542452	XP_001599110	PREDICTED: similar to high Glx storage protein [Nasonia vitripennis]
1.535e-14	KQqDVIYLLENIAGELPNQHLR	2592.87	3	gi|156542452	XP_001599110	PREDICTED: similar to high Glx storage protein [Nasonia vitripennis]
1.553e-14	GYQGHEEQLQqFYNnEFIGDIIGGAISLDGKPLGYPFDR	4386.71	3	gi|156542989	XP_001603025	PREDICTED: similar to high Glx storage protein [Nasonia vitripennis]
1.563e-14	SVEMHHEALTEAVPGDNVGFNVK	2480.64	3	gi|156546950	XP_001605623	PREDICTED: similar to elongation factor 1-alpha isoform 2 [Nasonia vitripennis]
1.564e-14	KIGYnPAAVAFVPISGWHGDNMLEPSTK	3000	3	gi|156546948	XP_001605607	PREDICTED: similar to elongation factor 1-alpha isoform 1 [Nasonia vitripennis]
1.566e-14	QLLGNAPEFNnIYEYSPSALELGqTAVRDPIFYQLYSK	4349.34	3	gi|156542452	XP_001599110	PREDICTED: similar to high Glx storage protein [Nasonia vitripennis]
1.585e-14	NGHGAHYYYIHQQLLAR	2041.38	3	gi|156542452	XP_001599110	PREDICTED: similar to high Glx storage protein [Nasonia vitripennis]
1.6e-14	SAIVNAFYEPNENSIQFPAGILQGVFFDK	3215.22	3	gi|156552724	XP_001599431	PREDICTED: similar to zinc metalloprotease [Nasonia vitripennis]
1.615e-14	NSHQFAGQSYDYPSVQQLK	2195.88	3	gi|156542452	XP_001599110	PREDICTED: similar to high Glx storage protein [Nasonia vitripennis]
1.616e-14	qLLGnAPEFNNIYEYSPSALELGQTAVRDPIFYQLYSK	4349.45	3	gi|156542452	XP_001599110	PREDICTED: similar to high Glx storage protein [Nasonia vitripennis]
1.623e-14	QLLGNAPEFNNIYEYSPSALELGqTAVRDPIFYQLYSK	4350.17	3	gi|156542452	XP_001599110	PREDICTED: similar to high Glx storage protein [Nasonia vitripennis]
1.625e-14	GYqGHEEQLQQFYNnEFIGDIIGGAISLDGKPLGYPFDR	4388.06	3	gi|156542989	XP_001603025	PREDICTED: similar to high Glx storage protein [Nasonia vitripennis]
1.628e-14	HHHAGEQYHGEqYHGQqYHGVHHGYAGEQYHGK	3864.89	3	gi|156542989	XP_001603025	PREDICTED: similar to high Glx storage protein [Nasonia vitripennis]
1.64e-14	IYTPEGLNILGNMIEGnADSMNEQYYGNIDMLMR	3880.47	3	gi|156545567	XP_001607029	PREDICTED: similar to hexamerin [Nasonia vitripennis]
1.641e-14	SqIQEYVDYYGGAGVQHIALnTSDIITAITNLR	3624.56	3	gi|156553875	XP_001600932	PREDICTED: similar to 4-hydroxyphenylpyruvate dioxygenase [Nasonia vitripennis]
1.646e-14	VEVGDLVTYFSDYEVDLNNAVVQPVGQHqEYQPFPK	4126.07	3	gi|156542452	XP_001599110	PREDICTED: similar to high Glx storage protein [Nasonia vitripennis]
1.653e-14	VEVGDLVTYFSDYEVDLnNAVVQPVGQHqEYQPFPK	4124.63	3	gi|156542452	XP_001599110	PREDICTED: similar to high Glx storage protein [Nasonia vitripennis]
1.658e-14	NLADEVKDLLDQIGEGGR	1942.47	3	gi|156544337	XP_001607303	PREDICTED: similar to CG17927-PF [Nasonia vitripennis]
1.679e-14	QLLGNAPEFnNIYEYSPSALELGqTAVRDPIFYQLYSK	4350.14	3	gi|156542989	XP_001603025	PREDICTED: similar to high Glx storage protein [Nasonia vitripennis]
1.692e-14	LGEHNIDVLEGNEQFINAAK	2210.66	2	gi|77777777	XP_222222	trypsin [Sus scrofa]
1.705e-14	VEVGDLVTYFSDYEVDLNnAVVQPVGQHqEYQPFPK	4124.63	3	gi|156542452	XP_001599110	PREDICTED: similar to high Glx storage protein [Nasonia vitripennis]
1.705e-14	AFSSAVIQRPDTQGVILPPAYEVYPHYFFDTR	3685.92	3	gi|156542989	XP_001603025	PREDICTED: similar to high Glx storage protein [Nasonia vitripennis]
1.705e-14	QLLGNAPEFnNIYEYSPSALELGQTAVRDPIFYQLYSK	4347.72	3	gi|156542989	XP_001603025	PREDICTED: similar to high Glx storage protein [Nasonia vitripennis]
1.723e-14	HYFYELDqFVYDITEGQNVITR	2750.63	3	gi|156542452	XP_001599110	PREDICTED: similar to high Glx storage protein [Nasonia vitripennis]
1.731e-14	QLLGNAPEFnNIYEYSPSALELGqTAVRDPIFYQLYSK	4350.41	3	gi|156542452	XP_001599110	PREDICTED: similar to high Glx storage protein [Nasonia vitripennis]
1.732e-14	EWISPATVTYLLNQFLTSK	2210.98	2	gi|156548926	XP_001606826	PREDICTED: similar to putative carboxypeptidase A-like [Nasonia vitripennis]
1.732e-14	ILEAIDSGYFYDTMGK	1822.52	2	gi|156545565	XP_001607012	PREDICTED: similar to hexamerin 2 [Nasonia vitripennis]
1.745e-14	qLLGNAPEFNnIYEYSPSALELGqTAVRDPIFYQLYSK	4349.73	3	gi|156542989	XP_001603025	PREDICTED: similar to high Glx storage protein [Nasonia vitripennis]
1.746e-14	qLLGNAPEFnNIYEYSPSALELGqTAVRDPIFYQLYSK	4349.73	3	gi|156542989	XP_001603025	PREDICTED: similar to high Glx storage protein [Nasonia vitripennis]
1.762e-14	SAIVNAFYEPnENSIQFPAGILQGVFFDK	3216.47	3	gi|156552724	XP_001599431	PREDICTED: similar to zinc metalloprotease [Nasonia vitripennis]
1.806e-14	QLLGNAPEFNnIYEYSPSALELGQTAVRDPIFYQLYSK	4350.5	3	gi|156542452	XP_001599110	PREDICTED: similar to high Glx storage protein [Nasonia vitripennis]
1.827e-14	VEVGDLVTYFSDYEVDLNnAVVQPVGQHqEYQPFPK	4124.43	3	gi|156542452	XP_001599110	PREDICTED: similar to high Glx storage protein [Nasonia vitripennis]
1.856e-14	QLLGNAPEFNnIYEYSPSALELGQTAVRDPIFYQLYSK	4349.45	3	gi|156542989	XP_001603025	PREDICTED: similar to high Glx storage protein [Nasonia vitripennis]
1.857e-14	ADKDKFQVVLDVqQFKPEEINVK	2717.84	3	gi|156548276	XP_001604985	PREDICTED: similar to lethal(2)essential for life protein, l2efl [Nasonia vitripennis]
1.863e-14	VEVGDLVTYFSDYEVDLnNAVVqPVGQHQEYQPFPK	4125.05	3	gi|156542452	XP_001599110	PREDICTED: similar to high Glx storage protein [Nasonia vitripennis]
1.868e-14	DDFHGLILPSIYEIFPQYFFNSK	2788.49	3	gi|288282	CAA42033	arylphorin subunit [Calliphora vicina]
1.907e-14	AFSSAVIQRPDTqGVILPPAYEVYPHYFFDTR	3685.79	3	gi|156542989	XP_001603025	PREDICTED: similar to high Glx storage protein [Nasonia vitripennis]
1.915e-14	KQQDVIYLLEnIAGELPNQHLR	2591.58	3	gi|156542452	XP_001599110	PREDICTED: similar to high Glx storage protein [Nasonia vitripennis]
1.92e-14	QLLGNAPEFNnIYEYSPSALELGqTAVRDPIFYQLYSK	4349.97	3	gi|156542989	XP_001603025	PREDICTED: similar to high Glx storage protein [Nasonia vitripennis]
1.945e-14	QLLGNAPEFnNIYEYSPSALELGQTAVRDPIFYQLYSK	4349.75	3	gi|156542989	XP_001603025	PREDICTED: similar to high Glx storage protein [Nasonia vitripennis]
1.948e-14	IHGGYqSVDVIPDFDnHVITEGNWHWGYLYK	3659.7	3	gi|156542989	XP_001603025	PREDICTED: similar to high Glx storage protein [Nasonia vitripennis]
1.95e-14	QLLGNAPEFnNIYEYSPSALELGqTAVRDPIFYQLYSK	4349.97	3	gi|156542452	XP_001599110	PREDICTED: similar to high Glx storage protein [Nasonia vitripennis]
1.958e-14	QLLGNAPEFNnIYEYSPSALELGQTAVRDPIFYQLYSK	4347.54	3	gi|156542989	XP_001603025	PREDICTED: similar to high Glx storage protein [Nasonia vitripennis]
1.978e-14	AFSSAVIQRPDTqGVILPPAYEVYPHYFFDTR	3685.31	3	gi|156542989	XP_001603025	PREDICTED: similar to high Glx storage protein [Nasonia vitripennis]
1.985e-14	TTGLEHLTLEQMLEDNLPEPMLK	2652.3	2	gi|156542476	XP_001599672	PREDICTED: similar to ENSANGP00000014344 [Nasonia vitripennis]
1.988e-14	QLLGNAPEFNNIYEYSPSALELGqTAVRDPIFYQLYSK	4349.22	3	gi|156542989	XP_001603025	PREDICTED: similar to high Glx storage protein [Nasonia vitripennis]
2.022e-14	LLDQDFGIGLHPEQLAVPGILDQYYSPMVRPAR	3709.89	3	gi|156548276	XP_001604985	PREDICTED: similar to lethal(2)essential for life protein, l2efl [Nasonia vitripennis]
2.027e-14	QLLGNAPEFnNIYEYSPSALELGqTAVRDPIFYQLYSK	4348.46	3	gi|156542452	XP_001599110	PREDICTED: similar to high Glx storage protein [Nasonia vitripennis]
2.035e-14	KQQDVIYLLENIAGELPNQHLR	2592.05	3	gi|156542452	XP_001599110	PREDICTED: similar to high Glx storage protein [Nasonia vitripennis]
2.041e-14	VQDWFHHVEETLKEYYEQGK	2565.81	3	gi|156542118	XP_001601658	PREDICTED: hypothetical protein [Nasonia vitripennis]
2.083e-14	IHGGYqSVDVIPDFDNHVITEGNWHWGYLYK	3660.27	3	gi|156542989	XP_001603025	PREDICTED: similar to high Glx storage protein [Nasonia vitripennis]
2.084e-14	GYQGHEEqLQQFYnNEFIGDIIGGAISLDGKPLGYPFDR	4385.76	3	gi|156542989	XP_001603025	PREDICTED: similar to high Glx storage protein [Nasonia vitripennis]
2.094e-14	RLEAEKDELqAALEEAEAALEQEENK	2956.86	3	gi|156544337	XP_001607303	PREDICTED: similar to CG17927-PF [Nasonia vitripennis]
2.126e-14	QLLGNAPEFnNIYEYSPSALELGqTAVRDPIFYQLYSK	4349.4	3	gi|156542452	XP_001599110	PREDICTED: similar to high Glx storage protein [Nasonia vitripennis]
2.131e-14	YVADENGFqPqGDHLPVAHEIPVAIQR	3000.95	3	gi|156550105	XP_001605762	PREDICTED: similar to Endocuticle structural glycoprotein SgAbd-1 [Nasonia vitripennis]
2.132e-14	QLLGNAPEFNNIYEYSPSALELGqTAVRDPIFYQLYSK	4349.34	3	gi|156542989	XP_001603025	PREDICTED: similar to high Glx storage protein [Nasonia vitripennis]
2.135e-14	LLDQDFGIGLHPEQLAVPGILDqYYSPMVRPAR	3710.58	3	gi|156548276	XP_001604985	PREDICTED: similar to lethal(2)essential for life protein, l2efl [Nasonia vitripennis]
2.153e-14	KQQDVIYLLENIAGELPNQHLR	2591.34	3	gi|156542452	XP_001599110	PREDICTED: similar to high Glx storage protein [Nasonia vitripennis]
2.169e-14	YKLESSENFDEYMK	1782.95	2	gi|156547891	XP_001608047	PREDICTED: similar to fatty acid binding protein isoform 1 [Nasonia vitripennis]
2.181e-14	QLLGNAPEFNnIYEYSPSALELGqTAVRDPIFYQLYSK	4350	3	gi|156542452	XP_001599110	PREDICTED: similar to high Glx storage protein [Nasonia vitripennis]
2.204e-14	SLPNFVTDEPEDSLnLDDLPEIPLLTGVVK	3281.66	3	gi|156547751	XP_001605713	PREDICTED: similar to CG5397-PA [Nasonia vitripennis]
2.208e-14	QLLGNAPEFNNIYEYSPSALELGqTAVRDPIFYQLYSK	4350.5	3	gi|156542452	XP_001599110	PREDICTED: similar to high Glx storage protein [Nasonia vitripennis]
2.246e-14	FDSSLDRDQPFTFQLGVGQVIK	2497.23	3	gi|156542024	XP_001599993	PREDICTED: similar to fk506-binding protein [Nasonia vitripennis]
2.272e-14	QLLGNAPEFnnIYEYSPSALELGQTAVRDPIFYQLYSK	4348.31	3	gi|156542989	XP_001603025	PREDICTED: similar to high Glx storage protein [Nasonia vitripennis]
2.279e-14	VEVGDLVTYFSDYEVDLnNAVVQPVGqHQEYQPFPK	4126.05	3	gi|156542452	XP_001599110	PREDICTED: similar to high Glx storage protein [Nasonia vitripennis]
2.287e-14	QLLGNAPEFnNIYEYSPSALELGQTAVRDPIFYQLYSK	4349.4	3	gi|156542452	XP_001599110	PREDICTED: similar to high Glx storage protein [Nasonia vitripennis]
2.294e-14	VIHDNFEIVEGLMTTVHATTATQK	2655.71	3	gi|156547538	XP_001607474	PREDICTED: similar to glyceraldehyde-3-phosphate dehydrogenase [Nasonia vitripennis]
2.307e-14	QLLGNAPEFnNIYEYSPSALELGqTAVRDPIFYQLYSK	4351.07	3	gi|156542989	XP_001603025	PREDICTED: similar to high Glx storage protein [Nasonia vitripennis]
2.318e-14	qLLGNAPEFNNIYEYSPSALELGqTAVRDPIFYQLYSK	4351.07	3	gi|156542989	XP_001603025	PREDICTED: similar to high Glx storage protein [Nasonia vitripennis]
2.323e-14	GYQGHEEQLQQFYNnEFIGDIIGGAISLDGKPLGYPFDR	4386.62	3	gi|156542989	XP_001603025	PREDICTED: similar to high Glx storage protein [Nasonia vitripennis]
2.33e-14	QLLGNAPEFNNIYEYSPSALELGqTAVRDPIFYQLYSK	4349.87	3	gi|156542989	XP_001603025	PREDICTED: similar to high Glx storage protein [Nasonia vitripennis]
2.332e-14	LGEHNIDVLEGNEQFINAAK	2210.6	2	gi|77777777	XP_222222	trypsin [Sus scrofa]
2.339e-14	KQQDVIYLLEnIAGELPNQHLR	2592.74	3	gi|156542452	XP_001599110	PREDICTED: similar to high Glx storage protein [Nasonia vitripennis]
2.342e-14	AFSSAVIQRPDTqGVILPPAYEVYPHYFFDTR	3685.26	3	gi|156542989	XP_001603025	PREDICTED: similar to high Glx storage protein [Nasonia vitripennis]
2.352e-14	NLADEVKDLLDQIGEGGR	1940.13	3	gi|156544337	XP_001607303	PREDICTED: similar to CG17927-PF [Nasonia vitripennis]
2.37e-14	QLLGNAPEFNnIYEYSPSALELGQTAVRDPIFYQLYSK	4349.4	3	gi|156542452	XP_001599110	PREDICTED: similar to high Glx storage protein [Nasonia vitripennis]
2.402e-14	QLLGnAPEFNNIYEYSPSALELGQTAVRDPIFYQLYSK	4349.87	3	gi|156542989	XP_001603025	PREDICTED: similar to high Glx storage protein [Nasonia vitripennis]
2.406e-14	KqQDVIYLLENIAGELPNQHLR	2592.87	3	gi|156542452	XP_001599110	PREDICTED: similar to high Glx storage protein [Nasonia vitripennis]
2.414e-14	AFSSAVIqRPDTqGVILPPAYEVYPHYFFDTR	3685.38	3	gi|156542989	XP_001603025	PREDICTED: similar to high Glx storage protein [Nasonia vitripennis]
2.416e-14	qLLGNAPEFNNIYEYSPSALELGqTAVRDPIFYQLYSK	4350.51	3	gi|156542452	XP_001599110	PREDICTED: similar to high Glx storage protein [Nasonia vitripennis]
2.428e-14	VEVGDLVTYFSDYEVDLNnAVVQPVGQHQEYQPFPK	4126.07	3	gi|156542452	XP_001599110	PREDICTED: similar to high Glx storage protein [Nasonia vitripennis]
2.451e-14	IYTPEGLNILGNMIEGNADSMNEqYYGNIDMLMR	3880.47	3	gi|156545567	XP_001607029	PREDICTED: similar to hexamerin [Nasonia vitripennis]
2.461e-14	QLLGnAPEFNNIYEYSPSALELGqTAVRDPIFYQLYSK	4350.51	3	gi|156542989	XP_001603025	PREDICTED: similar to high Glx storage protein [Nasonia vitripennis]
2.477e-14	QLLGNAPEFNnIYEYSPSALELGQTAVRDPIFYQLYSK	4350.2	3	gi|156542989	XP_001603025	PREDICTED: similar to high Glx storage protein [Nasonia vitripennis]
2.486e-14	LEAEKDELQAALEEAEAALEqEENKVLR	3169.91	3	gi|156544337	XP_001607303	PREDICTED: similar to CG17927-PF [Nasonia vitripennis]
2.5e-14	QLLGNAPEFNnIYEYSPSALELGqTAVRDPIFYQLYSK	4349.87	3	gi|156542989	XP_001603025	PREDICTED: similar to high Glx storage protein [Nasonia vitripennis]
2.513e-14	VEVGDLVTYFSDYEVDLNNAVVQPVGqHQEYQPFPK	4125.71	3	gi|156542452	XP_001599110	PREDICTED: similar to high Glx storage protein [Nasonia vitripennis]
2.513e-14	LLSGVTIAQGGVLPNIQAVLLPK	2300.13	3	gi|156549200	XP_001607826	PREDICTED: similar to ENSANGP00000031916 [Nasonia vitripennis]
2.533e-14	QLLGNAPEFnnIYEYSPSALELGQTAVRDPIFYQLYSK	4350	3	gi|156542452	XP_001599110	PREDICTED: similar to high Glx storage protein [Nasonia vitripennis]
2.646e-14	TFTSTLQILDKPAITLTENYNHDLSGELK	3262.43	3	gi|156538313	XP_001604024	PREDICTED: similar to apolipophorin [Nasonia vitripennis]
2.69e-14	QLLGNAPEFNnIYEYSPSALELGQTAVRDPIFYQLYSK	4351.5	3	gi|156542452	XP_001599110	PREDICTED: similar to high Glx storage protein [Nasonia vitripennis]
2.701e-14	EIGYSYEFEPYLqNYENPSTVK	2671.19	3	gi|156542452	XP_001599110	PREDICTED: similar to high Glx storage protein [Nasonia vitripennis]
2.708e-14	QLLGNAPEFnNIYEYSPSALELGQTAVRDPIFYQLYSK	4350.69	3	gi|156542452	XP_001599110	PREDICTED: similar to high Glx storage protein [Nasonia vitripennis]
2.71e-14	RLEAEKDELQAALEEAEAALEQEENK	2956.86	3	gi|156544337	XP_001607303	PREDICTED: similar to CG17927-PF [Nasonia vitripennis]
2.71e-14	qLLGnAPEFNNIYEYSPSALELGqTAVRDPIFYQLYSK	4349.73	3	gi|156542452	XP_001599110	PREDICTED: similar to high Glx storage protein [Nasonia vitripennis]
2.727e-14	NGHGAHYYYIHQQLLAR	2040.45	3	gi|156542452	XP_001599110	PREDICTED: similar to high Glx storage protein [Nasonia vitripennis]
2.729e-14	TFTSTLQILDKPAITLTENYNHDLSGELK	3263.88	3	gi|156538313	XP_001604024	PREDICTED: similar to apolipophorin [Nasonia vitripennis]
2.73e-14	QLLGNAPEFNnIYEYSPSALELGQTAVRDPIFYQLYSK	4350.69	3	gi|156542452	XP_001599110	PREDICTED: similar to high Glx storage protein [Nasonia vitripennis]
2.735e-14	LLESASIKPVMnQIELHINLNQK	2634.14	3	gi|156548392	XP_001603938	PREDICTED: similar to aldo-keto reductase [Nasonia vitripennis]
2.769e-14	FGIPVIVAInAHqSDTPAELQLVK	2560.68	3	gi|156551075	XP_001602774	PREDICTED: similar to ENSANGP00000016878 [Nasonia vitripennis]
2.782e-14	QLLGNAPEFNnIYEYSPSALELGqTAVRDPIFYQLYSK	4349.22	3	gi|156542989	XP_001603025	PREDICTED: similar to high Glx storage protein [Nasonia vitripennis]
2.804e-14	QLLGNAPEFnnIYEYSPSALELGqTAVRDPIFYQLYSK	4351.65	3	gi|156542989	XP_001603025	PREDICTED: similar to high Glx storage protein [Nasonia vitripennis]
2.831e-14	qLLGNAPEFNNIYEYSPSALELGQTAVRDPIFYQLYSK	4349.87	3	gi|156542989	XP_001603025	PREDICTED: similar to high Glx storage protein [Nasonia vitripennis]
2.832e-14	VEVGDLVTYFSDYEVDLNNAVVqPVGQHQEYQPFPK	4126.07	3	gi|156542452	XP_001599110	PREDICTED: similar to high Glx storage protein [Nasonia vitripennis]
2.856e-14	QLLGNAPEFnnIYEYSPSALELGQTAVRDPIFYQLYSK	4350.5	3	gi|156542452	XP_001599110	PREDICTED: similar to high Glx storage protein [Nasonia vitripennis]
2.911e-14	QLLGNAPEFnNIYEYSPSALELGqTAVRDPIFYQLYSK	4349.22	3	gi|156542452	XP_001599110	PREDICTED: similar to high Glx storage protein [Nasonia vitripennis]
2.915e-14	AFSSAVIqRPDTqGVILPPAYEVYPHYFFDTR	3685.79	3	gi|156542989	XP_001603025	PREDICTED: similar to high Glx storage protein [Nasonia vitripennis]
2.961e-14	SGGAEPDQFEASISQALLELETNSDLK	2850	3	gi|156536931	XP_001608129	PREDICTED: similar to ribosomal protein S7 [Nasonia vitripennis]
2.974e-14	QLLGNAPEFNNIYEYSPSALELGqTAVRDPIFYQLYSK	4349.75	3	gi|156542989	XP_001603025	PREDICTED: similar to high Glx storage protein [Nasonia vitripennis]
3.01e-14	QLLGNAPEFnNIYEYSPSALELGqTAVRDPIFYQLYSK	4350.42	3	gi|156542989	XP_001603025	PREDICTED: similar to high Glx storage protein [Nasonia vitripennis]
3.058e-14	GYqGHEEQLQQFYNNEFIGDIIGGAISLDGKPLGYPFDR	4385.49	3	gi|156542989	XP_001603025	PREDICTED: similar to high Glx storage protein [Nasonia vitripennis]
3.072e-14	ADKDKFQVVLDVQqFKPEEINVK	2717.76	3	gi|156548276	XP_001604985	PREDICTED: similar to lethal(2)essential for life protein, l2efl [Nasonia vitripennis]
3.073e-14	KqQDVIYLLENIAGELPNQHLR	2592.32	3	gi|156542452	XP_001599110	PREDICTED: similar to high Glx storage protein [Nasonia vitripennis]
3.083e-14	VEVGDLVTYFSDYEVDLnNAVVQPVGQHqEYQPFPK	4126.05	3	gi|156542452	XP_001599110	PREDICTED: similar to high Glx storage protein [Nasonia vitripennis]
3.12e-14	GAYSSQSPYYINYPEQLYGFPAR	2671.22	3	gi|156542452	XP_001599110	PREDICTED: similar to high Glx storage protein [Nasonia vitripennis]
3.179e-14	KQQDVIYLLENIAGELPNqHLR	2592.56	3	gi|156542452	XP_001599110	PREDICTED: similar to high Glx storage protein [Nasonia vitripennis]
3.196e-14	LKVDDLAAELDASQK	1615.26	2	gi|156544337	XP_001607303	PREDICTED: similar to CG17927-PF [Nasonia vitripennis]
3.23e-14	KQqDVIYLLEnIAGELPNQHLR	2592.08	3	gi|156542452	XP_001599110	PREDICTED: similar to high Glx storage protein [Nasonia vitripennis]
3.252e-14	QLLGNAPEFNnIYEYSPSALELGQTAVRDPIFYQLYSK	4349.34	3	gi|156542989	XP_001603025	PREDICTED: similar to high Glx storage protein [Nasonia vitripennis]
3.267e-14	QLLGNAPEFnNIYEYSPSALELGQTAVRDPIFYQLYSK	4349.34	3	gi|156542989	XP_001603025	PREDICTED: similar to high Glx storage protein [Nasonia vitripennis]
3.268e-14	QLLGNAPEFnNIYEYSPSALELGQTAVRDPIFYQLYSK	4350.18	3	gi|156542989	XP_001603025	PREDICTED: similar to high Glx storage protein [Nasonia vitripennis]
3.298e-14	FGIPVIVAInAHQSDTPAELQLVK	2560.76	3	gi|156551075	XP_001602774	PREDICTED: similar to ENSANGP00000016878 [Nasonia vitripennis]
3.351e-14	qLLGNAPEFNnIYEYSPSALELGQTAVRDPIFYQLYSK	4350.3	3	gi|156542989	XP_001603025	PREDICTED: similar to high Glx storage protein [Nasonia vitripennis]
3.434e-14	GYQGHEEQLQQFYnNEFIGDIIGGAISLDGKPLGYPFDR	4386.62	3	gi|156542989	XP_001603025	PREDICTED: similar to high Glx storage protein [Nasonia vitripennis]
3.459e-14	QLLGNAPEFNnIYEYSPSALELGqTAVRDPIFYQLYSK	4350.56	3	gi|156542989	XP_001603025	PREDICTED: similar to high Glx storage protein [Nasonia vitripennis]
3.486e-14	VLNAIEGHAPFQYDNR	1841.66	3	gi|156545565	XP_001607012	PREDICTED: similar to hexamerin 2 [Nasonia vitripennis]
3.514e-14	QLLGNAPEFnNIYEYSPSALELGqTAVRDPIFYQLYSK	4350.26	3	gi|156542452	XP_001599110	PREDICTED: similar to high Glx storage protein [Nasonia vitripennis]
3.6e-14	NSHQFAGQSYDYPSVQQLK	2197.52	3	gi|156542452	XP_001599110	PREDICTED: similar to high Glx storage protein [Nasonia vitripennis]
3.605e-14	VEVGDLVTYFSDYEVDLNNAVVQPVGqHQEYQPFPK	4124.43	3	gi|156542452	XP_001599110	PREDICTED: similar to high Glx storage protein [Nasonia vitripennis]
3.647e-14	LGEHNIDVLEGnEQFINAAK	2210.82	3	gi|77777777	XP_222222	trypsin [Sus scrofa]
3.658e-14	QQDVIYLLENIAGELPNQHLR	2463.08	3	gi|156542452	XP_001599110	PREDICTED: similar to high Glx storage protein [Nasonia vitripennis]
3.676e-14	KIGYNPAAVAFVPISGWHGDnMLEPSTK	3000	3	gi|156546948	XP_001605607	PREDICTED: similar to elongation factor 1-alpha isoform 1 [Nasonia vitripennis]
3.724e-14	AFSSAVIqRPDTQGVILPPAYEVYPHYFFDTR	3685.4	3	gi|156542989	XP_001603025	PREDICTED: similar to high Glx storage protein [Nasonia vitripennis]
3.736e-14	QLLGNAPEFNNIYEYSPSALELGQTAVRDPIFYQLYSK	4348.98	3	gi|156542452	XP_001599110	PREDICTED: similar to high Glx storage protein [Nasonia vitripennis]
3.742e-14	qLLGNAPEFNNIYEYSPSALELGQTAVRDPIFYQLYSK	4348.5	3	gi|156542452	XP_001599110	PREDICTED: similar to high Glx storage protein [Nasonia vitripennis]
3.745e-14	LnVLHWHIVDDNSFPYESTVYPELSAK	3174.24	3	gi|156541821	XP_001600369	PREDICTED: similar to beta-hexosaminidase b [Nasonia vitripennis]
3.772e-14	QLLGNAPEFnnIYEYSPSALELGQTAVRDPIFYQLYSK	4350.3	3	gi|156542989	XP_001603025	PREDICTED: similar to high Glx storage protein [Nasonia vitripennis]
3.78e-14	AFSSAVIqRPDTQGVILPPAYEVYPHYFFDTR	3685.92	3	gi|156542989	XP_001603025	PREDICTED: similar to high Glx storage protein [Nasonia vitripennis]
3.786e-14	VEVGDLVTYFSDYEVDLnNAVVQPVGqHQEYQPFPK	4124.9	3	gi|156542452	XP_001599110	PREDICTED: similar to high Glx storage protein [Nasonia vitripennis]
3.8e-14	QLLGNAPEFNnIYEYSPSALELGQTAVRDPIFYQLYSK	4350.42	3	gi|156542452	XP_001599110	PREDICTED: similar to high Glx storage protein [Nasonia vitripennis]
3.805e-14	IIELFHYYQEALPAYqYNDVVVPGVHIEK	3448.14	3	gi|156542989	XP_001603025	PREDICTED: similar to high Glx storage protein [Nasonia vitripennis]
3.836e-14	AFSSAVIQRPDTqGVILPPAYEVYPHYFFDTR	3685.38	3	gi|156542989	XP_001603025	PREDICTED: similar to high Glx storage protein [Nasonia vitripennis]
3.864e-14	GYQGHEEQLQqFYNnEFIGDIIGGAISLDGKPLGYPFDR	4386.87	3	gi|156542989	XP_001603025	PREDICTED: similar to high Glx storage protein [Nasonia vitripennis]
3.88e-14	AFSSAVIQRPDTqGVILPPAYEVYPHYFFDTR	3685.89	3	gi|156542989	XP_001603025	PREDICTED: similar to high Glx storage protein [Nasonia vitripennis]
3.886e-14	QLLGnAPEFNNIYEYSPSALELGqTAVRDPIFYQLYSK	4350.68	3	gi|156542989	XP_001603025	PREDICTED: similar to high Glx storage protein [Nasonia vitripennis]
3.891e-14	KGSLNLDNLFGGDPTLGnVVNNAINTNFDAFIK	3493.82	3	gi|156546398	XP_001607045	PREDICTED: similar to ENSANGP00000018364 [Nasonia vitripennis]
3.924e-14	QLLGNAPEFNnIYEYSPSALELGqTAVRDPIFYQLYSK	4350.51	3	gi|156542452	XP_001599110	PREDICTED: similar to high Glx storage protein [Nasonia vitripennis]
3.948e-14	SGGAEPDQFEASISqALLELETNSDLK	2850	3	gi|156536931	XP_001608129	PREDICTED: similar to ribosomal protein S7 [Nasonia vitripennis]
4.043e-14	SSIVIDVKPWDDETnMSDMEK	2438.81	3	gi|156540296	XP_001599931	PREDICTED: similar to putative elongation factor 1 beta [Nasonia vitripennis]
4.058e-14	AFSSAVIQRPDTQGVILPPAYEVYPHYFFDTR	3685.91	3	gi|156542989	XP_001603025	PREDICTED: similar to high Glx storage protein [Nasonia vitripennis]
4.091e-14	VEVGDLVTYFSDYEVDLnnAVVQPVGQHQEYQPFPK	4125.05	3	gi|156542452	XP_001599110	PREDICTED: similar to high Glx storage protein [Nasonia vitripennis]
4.11e-14	VEVGDLVTYFSDYEVDLNnAVVQPVGqHQEYQPFPK	4125.51	3	gi|156542452	XP_001599110	PREDICTED: similar to high Glx storage protein [Nasonia vitripennis]
4.12e-14	AFSSAVIQRPDTqGVILPPAYEVYPHYFFDTR	3685.92	3	gi|156542989	XP_001603025	PREDICTED: similar to high Glx storage protein [Nasonia vitripennis]
4.138e-14	QLLGNAPEFNNIYEYSPSALELGqTAVRDPIFYQLYSK	4349.97	3	gi|156542452	XP_001599110	PREDICTED: similar to high Glx storage protein [Nasonia vitripennis]
4.181e-14	QLLGNAPEFnnIYEYSPSALELGQTAVRDPIFYQLYSK	4351.07	3	gi|156542989	XP_001603025	PREDICTED: similar to high Glx storage protein [Nasonia vitripennis]
4.187e-14	VEVGDLVTYFSDYEVDLNnAVVQPVGQHqEYQPFPK	4125.11	3	gi|156542452	XP_001599110	PREDICTED: similar to high Glx storage protein [Nasonia vitripennis]
4.233e-14	QLLGNAPEFNNIYEYSPSALELGqTAVRDPIFYQLYSK	4349.37	3	gi|156542452	XP_001599110	PREDICTED: similar to high Glx storage protein [Nasonia vitripennis]
4.325e-14	GYQGHEEQLQqFYNNEFIGDIIGGAISLDGKPLGYPFDR	4386.62	3	gi|156542989	XP_001603025	PREDICTED: similar to high Glx storage protein [Nasonia vitripennis]
4.362e-14	VEVGDLVTYFSDYEVDLnNAVVQPVGQHqEYQPFPK	4125.11	3	gi|156542452	XP_001599110	PREDICTED: similar to high Glx storage protein [Nasonia vitripennis]
4.379e-14	VEVGDLVTYFSDYEVDLNnAVVQPVGqHQEYQPFPK	4125.71	3	gi|156542452	XP_001599110	PREDICTED: similar to high Glx storage protein [Nasonia vitripennis]
4.402e-14	KQQDVIYLLENIAGELPnQHLR	2591.43	3	gi|156542452	XP_001599110	PREDICTED: similar to high Glx storage protein [Nasonia vitripennis]
4.411e-14	KQQDVIYLLEnIAGELPNQHLR	2591.25	3	gi|156542452	XP_001599110	PREDICTED: similar to high Glx storage protein [Nasonia vitripennis]
4.429e-14	QLLGNAPEFnNIYEYSPSALELGqTAVRDPIFYQLYSK	4350.51	3	gi|156542452	XP_001599110	PREDICTED: similar to high Glx storage protein [Nasonia vitripennis]
4.431e-14	VEVGDLVTYFSDYEVDLNnAVVQPVGqHQEYQPFPK	4123.76	3	gi|156542452	XP_001599110	PREDICTED: similar to high Glx storage protein [Nasonia vitripennis]
4.436e-14	VEVGDLVTYFSDYEVDLNnAVVQPVGQHqEYQPFPK	4123.76	3	gi|156542452	XP_001599110	PREDICTED: similar to high Glx storage protein [Nasonia vitripennis]
4.483e-14	QLLGNAPEFNNIYEYSPSALELGQTAVRDPIFYQLYSK	4348.46	3	gi|156542452	XP_001599110	PREDICTED: similar to high Glx storage protein [Nasonia vitripennis]
4.496e-14	qLLGNAPEFNNIYEYSPSALELGQTAVRDPIFYQLYSK	4350.02	3	gi|156542989	XP_001603025	PREDICTED: similar to high Glx storage protein [Nasonia vitripennis]
4.519e-14	IGYNPAAVAFVPISGWHGDNMLEPSTK	2871.15	3	gi|156546948	XP_001605607	PREDICTED: similar to elongation factor 1-alpha isoform 1 [Nasonia vitripennis]
4.582e-14	qLLGNAPEFNNIYEYSPSALELGqTAVRDPIFYQLYSK	4350.18	3	gi|156542452	XP_001599110	PREDICTED: similar to high Glx storage protein [Nasonia vitripennis]
4.644e-14	LGLGIDEEEPVPEETKVAEEVPPLEGGEDDASR	3505.38	3	gi|156544504	XP_001605191	PREDICTED: similar to heat shock protein 90 [Nasonia vitripennis]
4.674e-14	VEVGDLVTYFSDYEVDLnNAVVQPVGQHQEYqPFPK	4125.08	3	gi|156542452	XP_001599110	PREDICTED: similar to high Glx storage protein [Nasonia vitripennis]
4.705e-14	QLLGnAPEFNNIYEYSPSALELGQTAVRDPIFYQLYSK	4349.97	3	gi|156542452	XP_001599110	PREDICTED: similar to high Glx storage protein [Nasonia vitripennis]
4.727e-14	qLLGNAPEFNNIYEYSPSALELGQTAVRDPIFYQLYSK	4349.97	3	gi|156542989	XP_001603025	PREDICTED: similar to high Glx storage protein [Nasonia vitripennis]
4.728e-14	QLLGNAPEFnNIYEYSPSALELGQTAVRDPIFYQLYSK	4350.29	3	gi|156542989	XP_001603025	PREDICTED: similar to high Glx storage protein [Nasonia vitripennis]
4.734e-14	EKVqYVAIFDLPEYDSPHVVEGLK	2776.05	3	gi|156549941	XP_001602718	PREDICTED: similar to putative alcohol dehydrogenase [Nasonia vitripennis]
4.741e-14	QLLGNAPEFNNIYEYSPSALELGqTAVRDPIFYQLYSK	4349.4	3	gi|156542452	XP_001599110	PREDICTED: similar to high Glx storage protein [Nasonia vitripennis]
4.745e-14	GYQGHEEqLqQFYNNEFIGDIIGGAISLDGKPLGYPFDR	4386.62	3	gi|156542989	XP_001603025	PREDICTED: similar to high Glx storage protein [Nasonia vitripennis]
4.785e-14	LGQGLEPIRELDNYWEHIETPYKPHLR	3303.24	3	gi|156542989	XP_001603025	PREDICTED: similar to high Glx storage protein [Nasonia vitripennis]
4.8e-14	RLEAEKDELqAALEEAEAALEQEENK	2956.77	3	gi|156544337	XP_001607303	PREDICTED: similar to CG17927-PF [Nasonia vitripennis]
4.825e-14	VEVGDLVTYFSDYEVDLnNAVVQPVGqHQEYQPFPK	4125.51	3	gi|156542452	XP_001599110	PREDICTED: similar to high Glx storage protein [Nasonia vitripennis]
4.854e-14	VEVGDLVTYFSDYEVDLNNAVVQPVGQHQEYqPFPK	4125.11	3	gi|156542452	XP_001599110	PREDICTED: similar to high Glx storage protein [Nasonia vitripennis]
4.884e-14	VEDFDWDRPFYPGFWPSLK	2401.2	3	gi|156545567	XP_001607029	PREDICTED: similar to hexamerin [Nasonia vitripennis]
4.887e-14	QLLGNAPEFnNIYEYSPSALELGqTAVRDPIFYQLYSK	4348.5	3	gi|156542452	XP_001599110	PREDICTED: similar to high Glx storage protein [Nasonia vitripennis]
4.906e-14	GYQGHEEQLqQFYNNEFIGDIIGGAISLDGKPLGYPFDR	4386.87	3	gi|156542989	XP_001603025	PREDICTED: similar to high Glx storage protein [Nasonia vitripennis]
4.911e-14	HHHAGEQYHGEqYHGqQYHGVHHGYAGEQYHGK	3864.89	3	gi|156542989	XP_001603025	PREDICTED: similar to high Glx storage protein [Nasonia vitripennis]
5.01e-14	QLLGNAPEFNnIYEYSPSALELGqTAVRDPIFYQLYSK	4350	3	gi|156542452	XP_001599110	PREDICTED: similar to high Glx storage protein [Nasonia vitripennis]
5.021e-14	VQDWFHHVEETLKEYYEQGK	2565.23	3	gi|156542118	XP_001601658	PREDICTED: hypothetical protein [Nasonia vitripennis]
5.023e-14	LSSDEFQGLVDKLLDNAELQNLIK	2701.98	3	gi|156542193	XP_001599856	PREDICTED: similar to major allergen Bla g 1.02 [Nasonia vitripennis]
5.063e-14	QLLGNAPEFnNIYEYSPSALELGQTAVRDPIFYQLYSK	4350.5	3	gi|156542452	XP_001599110	PREDICTED: similar to high Glx storage protein [Nasonia vitripennis]
5.083e-14	NSHQATGQSYDWPSVQQIR	2201.6	2	gi|156542989	XP_001603025	PREDICTED: similar to high Glx storage protein [Nasonia vitripennis]
5.149e-14	SAIVnAFYEPNENSIQFPAGILQGVFFDK	3216.62	3	gi|156552722	XP_001599405	PREDICTED: similar to zinc metalloprotease [Nasonia vitripennis]
5.22e-14	GYQGHEEqLQqFYNNEFIGDIIGGAISLDGKPLGYPFDR	4386.62	3	gi|156542989	XP_001603025	PREDICTED: similar to high Glx storage protein [Nasonia vitripennis]
5.238e-14	GYQGHEEQLqQFYnNEFIGDIIGGAISLDGKPLGYPFDR	4386.87	3	gi|156542989	XP_001603025	PREDICTED: similar to high Glx storage protein [Nasonia vitripennis]
5.245e-14	qLLGNAPEFNNIYEYSPSALELGqTAVRDPIFYQLYSK	4348.5	3	gi|156542452	XP_001599110	PREDICTED: similar to high Glx storage protein [Nasonia vitripennis]
5.267e-14	QLLGNAPEFNnIYEYSPSALELGqTAVRDPIFYQLYSK	4350.26	3	gi|156542452	XP_001599110	PREDICTED: similar to high Glx storage protein [Nasonia vitripennis]
5.335e-14	VEVGDLVTYFSDYEVDLnNAVVQPVGQHqEYQPFPK	4124.9	3	gi|156542452	XP_001599110	PREDICTED: similar to high Glx storage protein [Nasonia vitripennis]
5.344e-14	QLLGNAPEFnNIYEYSPSALELGQTAVRDPIFYQLYSK	4350.51	3	gi|156542989	XP_001603025	PREDICTED: similar to high Glx storage protein [Nasonia vitripennis]
5.373e-14	VEVGDLVTYFSDYEVDLNNAVVQPVGQHQEYqPFPK	4126.07	3	gi|156542452	XP_001599110	PREDICTED: similar to high Glx storage protein [Nasonia vitripennis]
5.383e-14	VEVGDLVTYFSDYEVDLNNAVVqPVGQHQEYQPFPK	4125.3	3	gi|156542452	XP_001599110	PREDICTED: similar to high Glx storage protein [Nasonia vitripennis]
5.447e-14	NLADEVKDLLDQIGEGGR	1941.84	3	gi|156544337	XP_001607303	PREDICTED: similar to CG17927-PF [Nasonia vitripennis]
5.457e-14	KQqDVIYLLENIAGELPNQHLR	2592.32	3	gi|156542452	XP_001599110	PREDICTED: similar to high Glx storage protein [Nasonia vitripennis]
5.458e-14	QLLGNAPEFNNIYEYSPSALELGqTAVRDPIFYQLYSK	4349.45	3	gi|156542452	XP_001599110	PREDICTED: similar to high Glx storage protein [Nasonia vitripennis]
5.522e-14	VEVGDLVTYFSDYEVDLNNAVVQPVGQHQEYqPFPK	4125.51	3	gi|156542452	XP_001599110	PREDICTED: similar to high Glx storage protein [Nasonia vitripennis]
5.617e-14	KSHDVDGPQHEYMTGDR	1971.35	3	gi|156545718	XP_001604915	PREDICTED: similar to hexamerin [Nasonia vitripennis]
5.668e-14	GYQGHEEqLQqFYNNEFIGDIIGGAISLDGKPLGYPFDR	4386.87	3	gi|156542989	XP_001603025	PREDICTED: similar to high Glx storage protein [Nasonia vitripennis]
5.671e-14	VLNAIEGHAPFQYDNR	1843.74	3	gi|156545565	XP_001607012	PREDICTED: similar to hexamerin 2 [Nasonia vitripennis]
5.682e-14	IIELFHYYQEALPAYQYnDVVVPGVHIEK	3449.09	3	gi|156542989	XP_001603025	PREDICTED: similar to high Glx storage protein [Nasonia vitripennis]
5.704e-14	VEVGDLVTYFSDYEVDLNNAVVQPVGQHqEYQPFPK	4123.59	3	gi|156542452	XP_001599110	PREDICTED: similar to high Glx storage protein [Nasonia vitripennis]
5.719e-14	QLLGnAPEFNNIYEYSPSALELGqTAVRDPIFYQLYSK	4348.5	3	gi|156542452	XP_001599110	PREDICTED: similar to high Glx storage protein [Nasonia vitripennis]
5.817e-14	VEVGDLVTYFSDYEVDLnnAVVQPVGQHQEYQPFPK	4123.77	3	gi|156542452	XP_001599110	PREDICTED: similar to high Glx storage protein [Nasonia vitripennis]
5.859e-14	QLLGnAPEFNNIYEYSPSALELGQTAVRDPIFYQLYSK	4350.02	3	gi|156542989	XP_001603025	PREDICTED: similar to high Glx storage protein [Nasonia vitripennis]
5.866e-14	QLLGnAPEFNNIYEYSPSALELGQTAVRDPIFYQLYSK	4347.62	3	gi|156542452	XP_001599110	PREDICTED: similar to high Glx storage protein [Nasonia vitripennis]
5.876e-14	KQqDVIYLLEnIAGELPNQHLR	2591.94	3	gi|156542452	XP_001599110	PREDICTED: similar to high Glx storage protein [Nasonia vitripennis]
5.921e-14	QLLGNAPEFnnIYEYSPSALELGQTAVRDPIFYQLYSK	4349.94	3	gi|156542452	XP_001599110	PREDICTED: similar to high Glx storage protein [Nasonia vitripennis]
5.934e-14	KqQDVIYLLENIAGELPNQHLR	2592.08	3	gi|156542452	XP_001599110	PREDICTED: similar to high Glx storage protein [Nasonia vitripennis]
5.935e-14	QLLGnAPEFNNIYEYSPSALELGQTAVRDPIFYQLYSK	4347.72	3	gi|156542452	XP_001599110	PREDICTED: similar to high Glx storage protein [Nasonia vitripennis]
5.972e-14	VEVGDLVTYFSDYEVDLnNAVVQPVGQHqEYQPFPK	4125.71	3	gi|156542452	XP_001599110	PREDICTED: similar to high Glx storage protein [Nasonia vitripennis]
5.974e-14	KVLNAIEGHAPFQYDNR	1972.23	3	gi|156545565	XP_001607012	PREDICTED: similar to hexamerin 2 [Nasonia vitripennis]
6.01e-14	QLLGNAPEFNnIYEYSPSALELGqTAVRDPIFYQLYSK	4349.81	3	gi|156542989	XP_001603025	PREDICTED: similar to high Glx storage protein [Nasonia vitripennis]
6.013e-14	qLLGNAPEFNNIYEYSPSALELGQTAVRDPIFYQLYSK	4347.62	3	gi|156542452	XP_001599110	PREDICTED: similar to high Glx storage protein [Nasonia vitripennis]
6.031e-14	QLLGNAPEFNNIYEYSPSALELGqTAVRDPIFYQLYSK	4350	3	gi|156542989	XP_001603025	PREDICTED: similar to high Glx storage protein [Nasonia vitripennis]
6.11e-14	QLLGNAPEFNnIYEYSPSALELGQTAVRDPIFYQLYSK	4350	3	gi|156542989	XP_001603025	PREDICTED: similar to high Glx storage protein [Nasonia vitripennis]
6.34e-14	GYQGHEEqLQQFYnNEFIGDIIGGAISLDGKPLGYPFDR	4385.49	3	gi|156542989	XP_001603025	PREDICTED: similar to high Glx storage protein [Nasonia vitripennis]
6.358e-14	QLLGNAPEFnNIYEYSPSALELGqTAVRDPIFYQLYSK	4350.89	3	gi|156542452	XP_001599110	PREDICTED: similar to high Glx storage protein [Nasonia vitripennis]
6.397e-14	QLLGNAPEFnNIYEYSPSALELGqTAVRDPIFYQLYSK	4350.35	3	gi|156542452	XP_001599110	PREDICTED: similar to high Glx storage protein [Nasonia vitripennis]
6.401e-14	LEAEKDELQAALEEAEAALEqEEnKVLR	3168.83	3	gi|156544337	XP_001607303	PREDICTED: similar to CG17927-PF [Nasonia vitripennis]
6.413e-14	VQDYVnKYGLDYQQAQGEK	2246	3	gi|156542452	XP_001599110	PREDICTED: similar to high Glx storage protein [Nasonia vitripennis]
6.446e-14	QLLGNAPEFnnIYEYSPSALELGQTAVRDPIFYQLYSK	4349.88	3	gi|156542989	XP_001603025	PREDICTED: similar to high Glx storage protein [Nasonia vitripennis]
6.456e-14	QLLGNAPEFnnIYEYSPSALELGQTAVRDPIFYQLYSK	4351.11	3	gi|156542452	XP_001599110	PREDICTED: similar to high Glx storage protein [Nasonia vitripennis]
6.465e-14	KGSLNLDNLFGGDPTLGNVVnNAINTNFDAFIK	3493.82	3	gi|156546398	XP_001607045	PREDICTED: similar to ENSANGP00000018364 [Nasonia vitripennis]
6.493e-14	QQDVIYLLENIAGELPNQHLR	2463.14	3	gi|156542452	XP_001599110	PREDICTED: similar to high Glx storage protein [Nasonia vitripennis]
6.507e-14	HYFYELDqFVYDITEGQNVITR	2751.35	3	gi|156542452	XP_001599110	PREDICTED: similar to high Glx storage protein [Nasonia vitripennis]
6.605e-14	ESIKGAYSSqSPYYInYPEQLYGFPAR	3129.29	3	gi|156542452	XP_001599110	PREDICTED: similar to high Glx storage protein [Nasonia vitripennis]
6.676e-14	QQDVIYLLEnIAGELPNQHLR	2462.99	3	gi|156542452	XP_001599110	PREDICTED: similar to high Glx storage protein [Nasonia vitripennis]
6.691e-14	KQQDVIYLLENIAGELPNQHLR	2591.82	2	gi|156542452	XP_001599110	PREDICTED: similar to high Glx storage protein [Nasonia vitripennis]
6.774e-14	QLLGNAPEFNNIYEYSPSALELGqTAVRDPIFYQLYSK	4347.62	3	gi|156542989	XP_001603025	PREDICTED: similar to high Glx storage protein [Nasonia vitripennis]
6.789e-14	QLLGNAPEFNnIYEYSPSALELGQTAVRDPIFYQLYSK	4349.43	3	gi|156542989	XP_001603025	PREDICTED: similar to high Glx storage protein [Nasonia vitripennis]
6.799e-14	VEVGDLVTYFSDYEVDLNnAVVQPVGqHQEYQPFPK	4126.07	3	gi|156542452	XP_001599110	PREDICTED: similar to high Glx storage protein [Nasonia vitripennis]
6.807e-14	FIQVESLPLIVEFNQETAR	2232.81	2	gi|156537243	XP_001605359	PREDICTED: similar to protein disulfide isomerase [Nasonia vitripennis]
6.835e-14	KQQDVIYLLEnIAGELPnQHLR	2592.86	3	gi|156542452	XP_001599110	PREDICTED: similar to high Glx storage protein [Nasonia vitripennis]
6.865e-14	VEVGDLVTYFSDYEVDLnNAVVQPVGqHQEYQPFPK	4126.07	3	gi|156542452	XP_001599110	PREDICTED: similar to high Glx storage protein [Nasonia vitripennis]
6.895e-14	KqQDVIYLLENIAGELPNQHLR	2591.94	3	gi|156542452	XP_001599110	PREDICTED: similar to high Glx storage protein [Nasonia vitripennis]
6.896e-14	QLLGNAPEFNnIYEYSPSALELGqTAVRDPIFYQLYSK	4350.14	3	gi|156542989	XP_001603025	PREDICTED: similar to high Glx storage protein [Nasonia vitripennis]
6.913e-14	EIGYSYEFEPYLQnYENPSTVK	2671.19	3	gi|156542452	XP_001599110	PREDICTED: similar to high Glx storage protein [Nasonia vitripennis]
6.929e-14	qLLGNAPEFNNIYEYSPSALELGQTAVRDPIFYQLYSK	4347.72	3	gi|156542452	XP_001599110	PREDICTED: similar to high Glx storage protein [Nasonia vitripennis]
6.934e-14	GYQGHEEQLqQFYNnEFIGDIIGGAISLDGKPLGYPFDR	4387.17	3	gi|156542989	XP_001603025	PREDICTED: similar to high Glx storage protein [Nasonia vitripennis]
6.946e-14	VQDYVnKYGLDYQQAQGEK	2246.31	3	gi|156542452	XP_001599110	PREDICTED: similar to high Glx storage protein [Nasonia vitripennis]
6.955e-14	HYFFELDqFYYDIVEGHNAIVR	2775.39	3	gi|156542989	XP_001603025	PREDICTED: similar to high Glx storage protein [Nasonia vitripennis]
6.99e-14	VEVGDLVTYFSDYEVDLNnAVVQPVGqHQEYQPFPK	4126.08	3	gi|156542452	XP_001599110	PREDICTED: similar to high Glx storage protein [Nasonia vitripennis]
7.022e-14	KQQDVIYLLEnIAGELPNQHLR	2592.05	3	gi|156542452	XP_001599110	PREDICTED: similar to high Glx storage protein [Nasonia vitripennis]
7.129e-14	VEVGDLVTYFSDYEVDLNNAVVqPVGQHQEYQPFPK	4124.6	3	gi|156542452	XP_001599110	PREDICTED: similar to high Glx storage protein [Nasonia vitripennis]
7.224e-14	LSSGHNFPIVGLGTHGLNEDVLETVLTGALEK	3318.05	3	gi|156542371	XP_001600567	PREDICTED: similar to aldo-keto reductase [Nasonia vitripennis]
7.253e-14	GYQGHEEqLQqFYNNEFIGDIIGGAISLDGKPLGYPFDR	4385.49	3	gi|156542989	XP_001603025	PREDICTED: similar to high Glx storage protein [Nasonia vitripennis]
7.295e-14	FIQVESLPLIVEFNQETAR	2230.11	3	gi|156537243	XP_001605359	PREDICTED: similar to protein disulfide isomerase [Nasonia vitripennis]
7.363e-14	QLLGNAPEFNnIYEYSPSALELGqTAVRDPIFYQLYSK	4348.46	3	gi|156542452	XP_001599110	PREDICTED: similar to high Glx storage protein [Nasonia vitripennis]
7.409e-14	QLLGNAPEFNnIYEYSPSALELGQTAVRDPIFYQLYSK	4350.66	3	gi|156542989	XP_001603025	PREDICTED: similar to high Glx storage protein [Nasonia vitripennis]
7.425e-14	QLLGNAPEFnNIYEYSPSALELGQTAVRDPIFYQLYSK	4350.66	3	gi|156542989	XP_001603025	PREDICTED: similar to high Glx storage protein [Nasonia vitripennis]
7.505e-14	QLLGNAPEFnNIYEYSPSALELGQTAVRDPIFYQLYSK	4350.02	3	gi|156542452	XP_001599110	PREDICTED: similar to high Glx storage protein [Nasonia vitripennis]
7.505e-14	KqQDVIYLLEnIAGELPNQHLR	2592.08	3	gi|156542452	XP_001599110	PREDICTED: similar to high Glx storage protein [Nasonia vitripennis]
7.512e-14	QLLGNAPEFNnIYEYSPSALELGQTAVRDPIFYQLYSK	4350.02	3	gi|156542452	XP_001599110	PREDICTED: similar to high Glx storage protein [Nasonia vitripennis]
7.534e-14	QLLGNAPEFNnIYEYSPSALELGQTAVRDPIFYQLYSK	4350.41	3	gi|156542989	XP_001603025	PREDICTED: similar to high Glx storage protein [Nasonia vitripennis]
7.542e-14	QLLGNAPEFnnIYEYSPSALELGQTAVRDPIFYQLYSK	4348.46	3	gi|156542989	XP_001603025	PREDICTED: similar to high Glx storage protein [Nasonia vitripennis]
7.591e-14	QLLGNAPEFnNIYEYSPSALELGQTAVRDPIFYQLYSK	4347.27	3	gi|156542452	XP_001599110	PREDICTED: similar to high Glx storage protein [Nasonia vitripennis]
7.695e-14	VEVGDLVTYFSDYEVDLnNAVVQPVGQHQEYqPFPK	4124.9	3	gi|156542452	XP_001599110	PREDICTED: similar to high Glx storage protein [Nasonia vitripennis]
7.696e-14	QLLGNAPEFNnIYEYSPSALELGQTAVRDPIFYQLYSK	4350.06	3	gi|156542452	XP_001599110	PREDICTED: similar to high Glx storage protein [Nasonia vitripennis]
7.763e-14	QLLGNAPEFNNIYEYSPSALELGqTAVRDPIFYQLYSK	4350.12	3	gi|156542989	XP_001603025	PREDICTED: similar to high Glx storage protein [Nasonia vitripennis]
7.769e-14	QLLGNAPEFnNIYEYSPSALELGqTAVRDPIFYQLYSK	4351.08	3	gi|156542989	XP_001603025	PREDICTED: similar to high Glx storage protein [Nasonia vitripennis]
7.778e-14	QLLGNAPEFNNIYEYSPSALELGQTAVRDPIFYQLYSK	4349.15	3	gi|156542989	XP_001603025	PREDICTED: similar to high Glx storage protein [Nasonia vitripennis]
7.78e-14	SGPFGQIFRPDNFVFGQSGAGNNWAK	2798.36	3	gi|156553669	XP_001602360	PREDICTED: similar to beta-tubulin [Nasonia vitripennis]
7.783e-14	QQDVIYLLENIAGELPNQHLR	2463.05	3	gi|156542452	XP_001599110	PREDICTED: similar to high Glx storage protein [Nasonia vitripennis]
7.8e-14	NLADEVKDLLDQIGEGGR	1941.09	2	gi|156544337	XP_001607303	PREDICTED: similar to CG17927-PF [Nasonia vitripennis]
7.802e-14	LEAEKDELqAALEEAEAALEQEEnKVLR	3168.83	3	gi|156544337	XP_001607303	PREDICTED: similar to CG17927-PF [Nasonia vitripennis]
7.862e-14	QLLGNAPEFNnIYEYSPSALELGqTAVRDPIFYQLYSK	4351.08	3	gi|156542989	XP_001603025	PREDICTED: similar to high Glx storage protein [Nasonia vitripennis]
7.907e-14	VQDYVnKYGLDYQQAQGEK	2246.81	3	gi|156542452	XP_001599110	PREDICTED: similar to high Glx storage protein [Nasonia vitripennis]
7.914e-14	KQQDVIYLLENIAGELPNqHLR	2590.11	3	gi|156542452	XP_001599110	PREDICTED: similar to high Glx storage protein [Nasonia vitripennis]
7.92e-14	IYTPEGLNILGNMIEGNADSMNEQYYGNIDMLMR	3880.47	3	gi|156545567	XP_001607029	PREDICTED: similar to hexamerin [Nasonia vitripennis]
7.938e-14	LKVDDLAAELDASQK	1615.88	2	gi|156544337	XP_001607303	PREDICTED: similar to CG17927-PF [Nasonia vitripennis]
8.149e-14	QLLGNAPEFNnIYEYSPSALELGqTAVRDPIFYQLYSK	4350.84	3	gi|156542452	XP_001599110	PREDICTED: similar to high Glx storage protein [Nasonia vitripennis]
8.171e-14	QQDVIYLLENIAGELPNQHLR	2463.29	3	gi|156542452	XP_001599110	PREDICTED: similar to high Glx storage protein [Nasonia vitripennis]
8.179e-14	FVYEAEKFDYDVWSK	1925.44	2	gi|2148173	AAB58985	arylphorin [Calliphora vicina]
8.186e-14	LGEHNIDVLEGnEQFINAAK	2211.08	3	gi|77777777	XP_222222	trypsin [Sus scrofa]
8.223e-14	VQDYVnKYGLDYQQAQGEK	2247.05	3	gi|156542452	XP_001599110	PREDICTED: similar to high Glx storage protein [Nasonia vitripennis]
8.226e-14	KqQDVIYLLEnIAGELPNQHLR	2591.94	3	gi|156542452	XP_001599110	PREDICTED: similar to high Glx storage protein [Nasonia vitripennis]
8.234e-14	QLLGNAPEFNnIYEYSPSALELGqTAVRDPIFYQLYSK	4350.41	3	gi|156542989	XP_001603025	PREDICTED: similar to high Glx storage protein [Nasonia vitripennis]
8.236e-14	SQIqEYVDYYGGAGVqHIALNTSDIITAITNLR	3624.56	3	gi|156553875	XP_001600932	PREDICTED: similar to 4-hydroxyphenylpyruvate dioxygenase [Nasonia vitripennis]
8.3e-14	FDVNITELPDEIDLASYIEGR	2408.89	2	gi|156550342	XP_001606676	PREDICTED: similar to ATP-dependent RNA helicase [Nasonia vitripennis]
8.321e-14	KLEADInELEIALDHANK	2038.13	3	gi|156544337	XP_001607303	PREDICTED: similar to CG17927-PF [Nasonia vitripennis]
8.379e-14	YLNGVNFPGRDEHHYITPR	2285.03	3	gi|156542989	XP_001603025	PREDICTED: similar to high Glx storage protein [Nasonia vitripennis]
8.404e-14	QLLGNAPEFNNIYEYSPSALELGqTAVRDPIFYQLYSK	4350.2	3	gi|156542989	XP_001603025	PREDICTED: similar to high Glx storage protein [Nasonia vitripennis]
8.552e-14	VEVGDLVTYFSDYEVDLNNAVVqPVGQHQEYQPFPK	4125.05	3	gi|156542452	XP_001599110	PREDICTED: similar to high Glx storage protein [Nasonia vitripennis]
8.67e-14	LPPLYEIAPHYFYNSELFEK	2469.09	3	gi|156545567	XP_001607029	PREDICTED: similar to hexamerin [Nasonia vitripennis]
8.792e-14	GYQGHEEQLQQFYNNEFIGDIIGGAISLDGKPLGYPFDR	4386.62	3	gi|156542989	XP_001603025	PREDICTED: similar to high Glx storage protein [Nasonia vitripennis]
8.898e-14	VEVGDLVTYFSDYEVDLNNAVVQPVGQHqEYQPFPK	4124.43	3	gi|156542452	XP_001599110	PREDICTED: similar to high Glx storage protein [Nasonia vitripennis]
8.898e-14	NGHGAHYYYIHQQLLAR	2041.13	3	gi|156542452	XP_001599110	PREDICTED: similar to high Glx storage protein [Nasonia vitripennis]
8.938e-14	QLLGNAPEFNNIYEYSPSALELGqTAVRDPIFYQLYSK	4350.18	3	gi|156542989	XP_001603025	PREDICTED: similar to high Glx storage protein [Nasonia vitripennis]
8.979e-14	QLLGNAPEFnNIYEYSPSALELGQTAVRDPIFYQLYSK	4350.06	3	gi|156542989	XP_001603025	PREDICTED: similar to high Glx storage protein [Nasonia vitripennis]
9.113e-14	SAIVNAFYEPNEnSIQFPAGILQGVFFDK	3216.47	3	gi|156552724	XP_001599431	PREDICTED: similar to zinc metalloprotease [Nasonia vitripennis]
9.114e-14	FLNENWHVEYDQEqQVPYAVSENQWVGYDDER	3987.47	3	gi|156554805	XP_001606158	PREDICTED: similar to teratocyte released chitinase [Nasonia vitripennis]
9.16e-14	VHVNQDQFVNAFAK	1617.59	3	gi|156542452	XP_001599110	PREDICTED: similar to high Glx storage protein [Nasonia vitripennis]
9.174e-14	HYFYELDQFVYDITEGQNVITR	2750.77	2	gi|156542452	XP_001599110	PREDICTED: similar to high Glx storage protein [Nasonia vitripennis]
9.3e-14	QLLGNAPEFnNIYEYSPSALELGQTAVRDPIFYQLYSK	4350.38	3	gi|156542989	XP_001603025	PREDICTED: similar to high Glx storage protein [Nasonia vitripennis]
9.344e-14	NGHGAHYYYIHQQLLAR	2040.02	3	gi|156542452	XP_001599110	PREDICTED: similar to high Glx storage protein [Nasonia vitripennis]
9.346e-14	QLLGNAPEFNNIYEYSPSALELGqTAVRDPIFYQLYSK	4349.1	3	gi|156542989	XP_001603025	PREDICTED: similar to high Glx storage protein [Nasonia vitripennis]
9.389e-14	QLLGNAPEFNnIYEYSPSALELGqTAVRDPIFYQLYSK	4350.21	3	gi|156542989	XP_001603025	PREDICTED: similar to high Glx storage protein [Nasonia vitripennis]
9.415e-14	EIGYSYEFEPYLQNYEnPSTVK	2670.35	3	gi|156542452	XP_001599110	PREDICTED: similar to high Glx storage protein [Nasonia vitripennis]
9.867e-14	qLLGNAPEFNNIYEYSPSALELGqTAVRDPIFYQLYSK	4351.01	3	gi|156542452	XP_001599110	PREDICTED: similar to high Glx storage protein [Nasonia vitripennis]
9.879e-14	QLLGnAPEFNNIYEYSPSALELGqTAVRDPIFYQLYSK	4351.01	3	gi|156542989	XP_001603025	PREDICTED: similar to high Glx storage protein [Nasonia vitripennis]
9.907e-14	VEVGDLVTYFSDYEVDLNNAVVQPVGqHQEYQPFPK	4124.9	3	gi|156542452	XP_001599110	PREDICTED: similar to high Glx storage protein [Nasonia vitripennis]
9.915e-14	QLLGNAPEFNnIYEYSPSALELGqTAVRDPIFYQLYSK	4349.43	3	gi|156542452	XP_001599110	PREDICTED: similar to high Glx storage protein [Nasonia vitripennis]
9.951e-14	QLLGNAPEFnnIYEYSPSALELGQTAVRDPIFYQLYSK	4351.22	3	gi|156542989	XP_001603025	PREDICTED: similar to high Glx storage protein [Nasonia vitripennis]
9.996e-14	QLLGNAPEFNnIYEYSPSALELGqTAVRDPIFYQLYSK	4350.09	3	gi|156542452	XP_001599110	PREDICTED: similar to high Glx storage protein [Nasonia vitripennis]
1.001e-13	VEVGDLVTYFSDYEVDLNnAVVQPVGqHQEYQPFPK	4126.05	3	gi|156542452	XP_001599110	PREDICTED: similar to high Glx storage protein [Nasonia vitripennis]
1.002e-13	QLLGNAPEFnNIYEYSPSALELGqTAVRDPIFYQLYSK	4350.09	3	gi|156542452	XP_001599110	PREDICTED: similar to high Glx storage protein [Nasonia vitripennis]
1.005e-13	QLLGnAPEFNNIYEYSPSALELGQTAVRDPIFYQLYSK	4351.08	3	gi|156542452	XP_001599110	PREDICTED: similar to high Glx storage protein [Nasonia vitripennis]
1.008e-13	GYQGHEEqLqQFYNNEFIGDIIGGAISLDGKPLGYPFDR	4386.87	3	gi|156542989	XP_001603025	PREDICTED: similar to high Glx storage protein [Nasonia vitripennis]
1.008e-13	QLLGNAPEFnNIYEYSPSALELGQTAVRDPIFYQLYSK	4351.5	3	gi|156542989	XP_001603025	PREDICTED: similar to high Glx storage protein [Nasonia vitripennis]
1.011e-13	QLLGNAPEFnNIYEYSPSALELGQTAVRDPIFYQLYSK	4349.75	3	gi|156542989	XP_001603025	PREDICTED: similar to high Glx storage protein [Nasonia vitripennis]
1.022e-13	VEVGDLVTYFSDYEVDLNnAVVQPVGQHQEYQPFPK	4126.05	3	gi|156542452	XP_001599110	PREDICTED: similar to high Glx storage protein [Nasonia vitripennis]
1.032e-13	QLLGNAPEFNNIYEYSPSALELGqTAVRDPIFYQLYSK	4350.48	3	gi|156542452	XP_001599110	PREDICTED: similar to high Glx storage protein [Nasonia vitripennis]
1.036e-13	VEVGDLVTYFSDYEVDLNNAVVQPVGQHQEYQPFPK	4124.43	3	gi|156542452	XP_001599110	PREDICTED: similar to high Glx storage protein [Nasonia vitripennis]
1.037e-13	VEVGDLVTYFSDYEVDLnNAVVQPVGqHQEYQPFPK	4124.63	3	gi|156542452	XP_001599110	PREDICTED: similar to high Glx storage protein [Nasonia vitripennis]
1.042e-13	QLLGNAPEFnNIYEYSPSALELGqTAVRDPIFYQLYSK	4351.17	3	gi|156542989	XP_001603025	PREDICTED: similar to high Glx storage protein [Nasonia vitripennis]
1.044e-13	qLLGNAPEFNNIYEYSPSALELGqTAVRDPIFYQLYSK	4350.02	3	gi|156542452	XP_001599110	PREDICTED: similar to high Glx storage protein [Nasonia vitripennis]
1.046e-13	KVLNAIEGHAPFQYDNR	1972.1	3	gi|156545565	XP_001607012	PREDICTED: similar to hexamerin 2 [Nasonia vitripennis]
1.049e-13	KQQDVIYLLEnIAGELPNQHLR	2592.53	3	gi|156542452	XP_001599110	PREDICTED: similar to high Glx storage protein [Nasonia vitripennis]
1.05e-13	QLLGNAPEFNnIYEYSPSALELGQTAVRDPIFYQLYSK	4350.18	3	gi|156542452	XP_001599110	PREDICTED: similar to high Glx storage protein [Nasonia vitripennis]
1.052e-13	HRQNVPNVESVASSR	1679.64	3	gi|156553196	XP_001599943	PREDICTED: similar to ENSANGP00000014836 [Nasonia vitripennis]
1.053e-13	VEVGDLVTYFSDYEVDLNnAVVQPVGqHQEYQPFPK	4124.63	3	gi|156542452	XP_001599110	PREDICTED: similar to high Glx storage protein [Nasonia vitripennis]
1.059e-13	QLLGNAPEFnnIYEYSPSALELGQTAVRDPIFYQLYSK	4350.41	3	gi|156542452	XP_001599110	PREDICTED: similar to high Glx storage protein [Nasonia vitripennis]
1.069e-13	AGEIEIAGFnPSAEEADEGTDEAVESGVDVVLNHR	3627.51	3	gi|156551051	XP_001605644	PREDICTED: similar to translationally controlled tumor protein [Nasonia vitripennis]
1.078e-13	LGEHNIDVLEGNEQFINAAK	2210.57	2	gi|77777777	XP_222222	trypsin [Sus scrofa]
1.079e-13	QLLGNAPEFNNIYEYSPSALELGQTAVR	3095.42	3	gi|156542452	XP_001599110	PREDICTED: similar to high Glx storage protein [Nasonia vitripennis]
1.082e-13	NGHGAHYYYIHQQLLAR	2040.86	3	gi|156542452	XP_001599110	PREDICTED: similar to high Glx storage protein [Nasonia vitripennis]
1.082e-13	GAYSSQSPYYINYPEqLYGFPAR	2670.89	3	gi|156542452	XP_001599110	PREDICTED: similar to high Glx storage protein [Nasonia vitripennis]
1.086e-13	QLLGNAPEFNNIYEYSPSALELGQTAVRDPIFYQLYSK	4348.44	3	gi|156542452	XP_001599110	PREDICTED: similar to high Glx storage protein [Nasonia vitripennis]
1.088e-13	QLLGNAPEFnNIYEYSPSALELGqTAVRDPIFYQLYSK	4350.56	3	gi|156542452	XP_001599110	PREDICTED: similar to high Glx storage protein [Nasonia vitripennis]
1.09e-13	KQQDVIYLLENIAGELPnQHLR	2592.3	3	gi|156542452	XP_001599110	PREDICTED: similar to high Glx storage protein [Nasonia vitripennis]
1.09e-13	QLLGNAPEFNnIYEYSPSALELGQTAVRDPIFYQLYSK	4350.51	3	gi|156542989	XP_001603025	PREDICTED: similar to high Glx storage protein [Nasonia vitripennis]
1.092e-13	QLLGNAPEFnnIYEYSPSALELGQTAVRDPIFYQLYSK	4350.18	3	gi|156542989	XP_001603025	PREDICTED: similar to high Glx storage protein [Nasonia vitripennis]
1.107e-13	QLLGNAPEFnNIYEYSPSALELGqTAVRDPIFYQLYSK	4351.11	3	gi|156542989	XP_001603025	PREDICTED: similar to high Glx storage protein [Nasonia vitripennis]
1.111e-13	KQQDVIYLLENIAGELPNqHLR	2591.43	3	gi|156542452	XP_001599110	PREDICTED: similar to high Glx storage protein [Nasonia vitripennis]
1.113e-13	EVAAFAQFGSDLDAATQQLLNR	2365.11	2	gi|156549563	XP_001607238	PREDICTED: similar to ENSANGP00000024604 isoform 1 [Nasonia vitripennis]
1.127e-13	QLLGnAPEFnnIYEYSPSALELGQTAVRDPIFYQLYSK	4349.73	3	gi|156542452	XP_001599110	PREDICTED: similar to high Glx storage protein [Nasonia vitripennis]
1.13e-13	QLLGNAPEFNNIYEYSPSALELGqTAVRDPIFYQLYSK	4348.46	3	gi|156542452	XP_001599110	PREDICTED: similar to high Glx storage protein [Nasonia vitripennis]
1.138e-13	QLLGNAPEFNnIYEYSPSALELGQTAVRDPIFYQLYSK	4350.38	3	gi|156542989	XP_001603025	PREDICTED: similar to high Glx storage protein [Nasonia vitripennis]
1.157e-13	QLLGNAPEFNNIYEYSPSALELGqTAVRDPIFYQLYSK	4350.69	3	gi|156542452	XP_001599110	PREDICTED: similar to high Glx storage protein [Nasonia vitripennis]
1.159e-13	QLLGNAPEFnNIYEYSPSALELGQTAVRDPIFYQLYSK	4350.14	3	gi|156542452	XP_001599110	PREDICTED: similar to high Glx storage protein [Nasonia vitripennis]
1.163e-13	qLLGNAPEFNnIYEYSPSALELGqTAVRDPIFYQLYSK	4351.65	3	gi|156542989	XP_001603025	PREDICTED: similar to high Glx storage protein [Nasonia vitripennis]
1.169e-13	QLLGNAPEFNnIYEYSPSALELGQTAVRDPIFYQLYSK	4347.72	3	gi|156542989	XP_001603025	PREDICTED: similar to high Glx storage protein [Nasonia vitripennis]
1.175e-13	QLLGNAPEFNnIYEYSPSALELGqTAVRDPIFYQLYSK	4349.84	3	gi|156542452	XP_001599110	PREDICTED: similar to high Glx storage protein [Nasonia vitripennis]
1.184e-13	LSFGANKPGVFIEGGIHAR	1970.76	3	gi|156548926	XP_001606826	PREDICTED: similar to putative carboxypeptidase A-like [Nasonia vitripennis]
1.184e-13	QLLGNAPEFnNIYEYSPSALELGqTAVRDPIFYQLYSK	4350.5	3	gi|156542452	XP_001599110	PREDICTED: similar to high Glx storage protein [Nasonia vitripennis]
1.192e-13	QLLGNAPEFNNIYEYSPSALELGqTAVRDPIFYQLYSK	4348.31	3	gi|156542452	XP_001599110	PREDICTED: similar to high Glx storage protein [Nasonia vitripennis]
1.204e-13	QLLGNAPEFNNIYEYSPSALELGqTAVRDPIFYQLYSK	4350.78	3	gi|156542452	XP_001599110	PREDICTED: similar to high Glx storage protein [Nasonia vitripennis]
1.21e-13	KQQDVIYLLEnIAGELPNQHLR	2590.77	3	gi|156542452	XP_001599110	PREDICTED: similar to high Glx storage protein [Nasonia vitripennis]
1.21e-13	EWISPATVTYLLNQFLTSK	2211.64	2	gi|156548926	XP_001606826	PREDICTED: similar to putative carboxypeptidase A-like [Nasonia vitripennis]
1.21e-13	GYQGHEEqLQQFYNNEFIGDIIGGAISLDGKPLGYPFDR	4385.76	3	gi|156542989	XP_001603025	PREDICTED: similar to high Glx storage protein [Nasonia vitripennis]
1.211e-13	QLLGnAPEFNNIYEYSPSALELGqTAVRDPIFYQLYSK	4350.02	3	gi|156542452	XP_001599110	PREDICTED: similar to high Glx storage protein [Nasonia vitripennis]
1.217e-13	FIQVESLPLIVEFNQETAR	2233.16	2	gi|156537243	XP_001605359	PREDICTED: similar to protein disulfide isomerase [Nasonia vitripennis]
1.219e-13	ADKDKFQVVLDVqQFKPEEINVK	2717.76	3	gi|156548276	XP_001604985	PREDICTED: similar to lethal(2)essential for life protein, l2efl [Nasonia vitripennis]
1.223e-13	LSTDSFFFKGEYMTGDQFYK	2411.94	3	gi|156545565	XP_001607012	PREDICTED: similar to hexamerin 2 [Nasonia vitripennis]
1.227e-13	QLLGNAPEFNnIYEYSPSALELGQTAVRDPIFYQLYSK	4347.27	3	gi|156542452	XP_001599110	PREDICTED: similar to high Glx storage protein [Nasonia vitripennis]
1.23e-13	QLLGNAPEFnNIYEYSPSALELGqTAVRDPIFYQLYSK	4350.72	3	gi|156542989	XP_001603025	PREDICTED: similar to high Glx storage protein [Nasonia vitripennis]
1.231e-13	VEVGDLVTYFSDYEVDLNnAVVQPVGqHQEYQPFPK	4125.3	3	gi|156542452	XP_001599110	PREDICTED: similar to high Glx storage protein [Nasonia vitripennis]
1.235e-13	VEVGDLVTYFSDYEVDLnNAVVQPVGQHQEYqPFPK	4126.05	3	gi|156542452	XP_001599110	PREDICTED: similar to high Glx storage protein [Nasonia vitripennis]
1.235e-13	QLLGNAPEFNnIYEYSPSALELGqTAVRDPIFYQLYSK	4349.88	3	gi|156542452	XP_001599110	PREDICTED: similar to high Glx storage protein [Nasonia vitripennis]
1.236e-13	SQIqEYVDYYGGAGVQHIALnTSDIITAITNLR	3624.56	3	gi|156553875	XP_001600932	PREDICTED: similar to 4-hydroxyphenylpyruvate dioxygenase [Nasonia vitripennis]
1.241e-13	VEVGDLVTYFSDYEVDLnNAVVQPVGQHQEYqPFPK	4124.63	3	gi|156542452	XP_001599110	PREDICTED: similar to high Glx storage protein [Nasonia vitripennis]
1.254e-13	VEVGDLVTYFSDYEVDLnnAVVQPVGQHQEYQPFPK	4124.6	3	gi|156542452	XP_001599110	PREDICTED: similar to high Glx storage protein [Nasonia vitripennis]
1.254e-13	GYQGHEEqLQQFYNnEFIGDIIGGAISLDGKPLGYPFDR	4386.71	3	gi|156542989	XP_001603025	PREDICTED: similar to high Glx storage protein [Nasonia vitripennis]
1.256e-13	QLLGNAPEFnNIYEYSPSALELGQTAVRDPIFYQLYSK	4350	3	gi|156542989	XP_001603025	PREDICTED: similar to high Glx storage protein [Nasonia vitripennis]
1.258e-13	QQDVIYLLENIAGELPNQHLR	2461.61	3	gi|156542452	XP_001599110	PREDICTED: similar to high Glx storage protein [Nasonia vitripennis]
1.265e-13	QLLGNAPEFNnIYEYSPSALELGqTAVRDPIFYQLYSK	4350.42	3	gi|156542452	XP_001599110	PREDICTED: similar to high Glx storage protein [Nasonia vitripennis]
1.28e-13	HIRLPAIYEIYPNLFFDAK	2321.27	3	gi|156545565	XP_001607012	PREDICTED: similar to hexamerin 2 [Nasonia vitripennis]
1.289e-13	qLLGnAPEFNNIYEYSPSALELGQTAVRDPIFYQLYSK	4350.3	3	gi|156542989	XP_001603025	PREDICTED: similar to high Glx storage protein [Nasonia vitripennis]
1.29e-13	LGqGLAPIKELDYYYEHIETPYKPNFR	3255.29	3	gi|156542452	XP_001599110	PREDICTED: similar to high Glx storage protein [Nasonia vitripennis]
1.296e-13	QLLGNAPEFnNIYEYSPSALELGqTAVRDPIFYQLYSK	4349.88	3	gi|156542989	XP_001603025	PREDICTED: similar to high Glx storage protein [Nasonia vitripennis]
1.299e-13	GYQGHEEQLQQFYnNEFIGDIIGGAISLDGKPLGYPFDR	4387.17	3	gi|156542989	XP_001603025	PREDICTED: similar to high Glx storage protein [Nasonia vitripennis]
1.312e-13	QLLGnAPEFNNIYEYSPSALELGQTAVRDPIFYQLYSK	4350.42	3	gi|156542989	XP_001603025	PREDICTED: similar to high Glx storage protein [Nasonia vitripennis]
1.323e-13	QLLGNAPEFnnIYEYSPSALELGQTAVRDPIFYQLYSK	4349.37	3	gi|156542989	XP_001603025	PREDICTED: similar to high Glx storage protein [Nasonia vitripennis]
1.325e-13	qLLGNAPEFNNIYEYSPSALELGqTAVRDPIFYQLYSK	4348.46	3	gi|156542452	XP_001599110	PREDICTED: similar to high Glx storage protein [Nasonia vitripennis]
1.345e-13	DLNLDINKLNVNGGAIAVGHPLGASGSR	2773.17	3	gi|156546522	XP_001606212	PREDICTED: similar to ENSANGP00000013285 [Nasonia vitripennis]
1.354e-13	QLLGNAPEFNNIYEYSPSALELGqTAVRDPIFYQLYSK	4349.94	3	gi|156542989	XP_001603025	PREDICTED: similar to high Glx storage protein [Nasonia vitripennis]
1.355e-13	qLLGNAPEFNNIYEYSPSALELGqTAVRDPIFYQLYSK	4350.02	3	gi|156542452	XP_001599110	PREDICTED: similar to high Glx storage protein [Nasonia vitripennis]
1.36e-13	HYFYELDQFVYDITEGqNVITR	2750.3	3	gi|156542452	XP_001599110	PREDICTED: similar to high Glx storage protein [Nasonia vitripennis]
1.37e-13	QLLGNAPEFNNIYEYSPSALELGQTAVRDPIFYQLYSK	4349.81	3	gi|156542452	XP_001599110	PREDICTED: similar to high Glx storage protein [Nasonia vitripennis]
1.393e-13	VEVGDLVTYFSDYEVDLnNAVVQPVGqHQEYQPFPK	4125.3	3	gi|156542452	XP_001599110	PREDICTED: similar to high Glx storage protein [Nasonia vitripennis]
1.401e-13	QLLGNAPEFNnIYEYSPSALELGQTAVRDPIFYQLYSK	4349.22	3	gi|156542989	XP_001603025	PREDICTED: similar to high Glx storage protein [Nasonia vitripennis]
1.409e-13	EKVQYVAIFDLPEYDSPHVVEGLK	2776.05	3	gi|156549941	XP_001602718	PREDICTED: similar to putative alcohol dehydrogenase [Nasonia vitripennis]
1.412e-13	FIQVESLPLIVEFNqETAR	2233.61	3	gi|156537243	XP_001605359	PREDICTED: similar to protein disulfide isomerase [Nasonia vitripennis]
1.416e-13	LEAEKDELQAALEEAEAALEqEEnKVLR	3170.96	3	gi|156544337	XP_001607303	PREDICTED: similar to CG17927-PF [Nasonia vitripennis]
1.426e-13	KQQDVIYLLENIAGELPnQHLR	2592.56	3	gi|156542452	XP_001599110	PREDICTED: similar to high Glx storage protein [Nasonia vitripennis]
1.43e-13	QLLGNAPEFnNIYEYSPSALELGQTAVRDPIFYQLYSK	4349.22	3	gi|156542989	XP_001603025	PREDICTED: similar to high Glx storage protein [Nasonia vitripennis]
1.433e-13	VEVGDLVTYFSDYEVDLNnAVVQPVGqHQEYQPFPK	4123.59	3	gi|156542452	XP_001599110	PREDICTED: similar to high Glx storage protein [Nasonia vitripennis]
1.436e-13	VIHDnFEIVEGLMTTVHATTATQK	2655.9	3	gi|156547538	XP_001607474	PREDICTED: similar to glyceraldehyde-3-phosphate dehydrogenase [Nasonia vitripennis]
1.437e-13	QQDVIYLLENIAGELPNQHLR	2462.52	3	gi|156542452	XP_001599110	PREDICTED: similar to high Glx storage protein [Nasonia vitripennis]
1.44e-13	VEVGDLVTYFSDYEVDLnNAVVQPVGqHQEYQPFPK	4123.59	3	gi|156542452	XP_001599110	PREDICTED: similar to high Glx storage protein [Nasonia vitripennis]
1.443e-13	VEVGDLVTYFSDYEVDLNNAVVQPVGQHqEYQPFPK	4124.9	3	gi|156542452	XP_001599110	PREDICTED: similar to high Glx storage protein [Nasonia vitripennis]
1.451e-13	FIQVESLPLIVEFnQETAR	2233.61	3	gi|156537243	XP_001605359	PREDICTED: similar to protein disulfide isomerase [Nasonia vitripennis]
1.455e-13	QQDVIYLLENIAGELPNQHLR	2462.93	3	gi|156542452	XP_001599110	PREDICTED: similar to high Glx storage protein [Nasonia vitripennis]
1.464e-13	QQDVIYLLENIAGELPNQHLR	2463.12	3	gi|156542452	XP_001599110	PREDICTED: similar to high Glx storage protein [Nasonia vitripennis]
1.468e-13	qLLGNAPEFNnIYEYSPSALELGQTAVRDPIFYQLYSK	4349.45	3	gi|156542989	XP_001603025	PREDICTED: similar to high Glx storage protein [Nasonia vitripennis]
1.469e-13	VEVGDLVTYFSDYEVDLNNAVVQPVGqHQEYQPFPK	4126.05	3	gi|156542452	XP_001599110	PREDICTED: similar to high Glx storage protein [Nasonia vitripennis]
1.477e-13	NLADEVKDLLDQIGEGGR	1942.11	3	gi|156544337	XP_001607303	PREDICTED: similar to CG17927-PF [Nasonia vitripennis]
1.485e-13	QLLGNAPEFNnIYEYSPSALELGqTAVRDPIFYQLYSK	4350.78	3	gi|156542452	XP_001599110	PREDICTED: similar to high Glx storage protein [Nasonia vitripennis]
1.505e-13	VLNAIEGHAPFQYDNR	1843.49	3	gi|156545565	XP_001607012	PREDICTED: similar to hexamerin 2 [Nasonia vitripennis]
1.511e-13	QLLGNAPEFnNIYEYSPSALELGQTAVRDPIFYQLYSK	4349.64	3	gi|156542989	XP_001603025	PREDICTED: similar to high Glx storage protein [Nasonia vitripennis]
1.529e-13	QLLGNAPEFNnIYEYSPSALELGqTAVRDPIFYQLYSK	4351.26	3	gi|156542989	XP_001603025	PREDICTED: similar to high Glx storage protein [Nasonia vitripennis]
1.55e-13	IKDIVKEDDITSDTR	1747.39	2	gi|156548062	XP_001606111	PREDICTED: similar to serpin 6 [Nasonia vitripennis]
1.554e-13	QLLGNAPEFNNIYEYSPSALELGqTAVRDPIFYQLYSK	4350.51	3	gi|156542989	XP_001603025	PREDICTED: similar to high Glx storage protein [Nasonia vitripennis]
1.555e-13	qLLGNAPEFNnIYEYSPSALELGQTAVRDPIFYQLYSK	4350.66	3	gi|156542989	XP_001603025	PREDICTED: similar to high Glx storage protein [Nasonia vitripennis]
1.56e-13	VEVGDLVTYFSDYEVDLNNAVVQPVGQHQEYqPFPK	4123.59	3	gi|156542452	XP_001599110	PREDICTED: similar to high Glx storage protein [Nasonia vitripennis]
1.567e-13	QLLGNAPEFnNIYEYSPSALELGqTAVRDPIFYQLYSK	4350.45	3	gi|156542452	XP_001599110	PREDICTED: similar to high Glx storage protein [Nasonia vitripennis]
1.585e-13	DLYGVILPPAYEVFPYYFFDTR	2685.23	3	gi|156542452	XP_001599110	PREDICTED: similar to high Glx storage protein [Nasonia vitripennis]
1.608e-13	QLLGNAPEFnNIYEYSPSALELGQTAVRDPIFYQLYSK	4349.37	3	gi|156542989	XP_001603025	PREDICTED: similar to high Glx storage protein [Nasonia vitripennis]
1.608e-13	QLLGnAPEFNNIYEYSPSALELGqTAVRDPIFYQLYSK	4350.14	3	gi|156542452	XP_001599110	PREDICTED: similar to high Glx storage protein [Nasonia vitripennis]
1.621e-13	QLLGNAPEFNnIYEYSPSALELGqTAVRDPIFYQLYSK	4349.88	3	gi|156542452	XP_001599110	PREDICTED: similar to high Glx storage protein [Nasonia vitripennis]
1.627e-13	KYPGSYYYPHWQQTYYSQK	2487.57	3	gi|156542452	XP_001599110	PREDICTED: similar to high Glx storage protein [Nasonia vitripennis]
1.633e-13	QLLGNAPEFNnIYEYSPSALELGqTAVRDPIFYQLYSK	4351.17	3	gi|156542452	XP_001599110	PREDICTED: similar to high Glx storage protein [Nasonia vitripennis]
1.671e-13	HYFYELDqFVYDITEGQNVITR	2749.13	3	gi|156542452	XP_001599110	PREDICTED: similar to high Glx storage protein [Nasonia vitripennis]
1.678e-13	QLLGnAPEFNNIYEYSPSALELGqTAVRDPIFYQLYSK	4350.2	3	gi|156542989	XP_001603025	PREDICTED: similar to high Glx storage protein [Nasonia vitripennis]
1.68e-13	QLLGnAPEFNnIYEYSPSALELGqTAVRDPIFYQLYSK	4349.73	3	gi|156542452	XP_001599110	PREDICTED: similar to high Glx storage protein [Nasonia vitripennis]
1.681e-13	QLLGnAPEFnNIYEYSPSALELGqTAVRDPIFYQLYSK	4349.73	3	gi|156542452	XP_001599110	PREDICTED: similar to high Glx storage protein [Nasonia vitripennis]
1.701e-13	QLLGnAPEFNNIYEYSPSALELGQTAVRDPIFYQLYSK	4347.54	3	gi|156542989	XP_001603025	PREDICTED: similar to high Glx storage protein [Nasonia vitripennis]
1.704e-13	qLLGNAPEFNNIYEYSPSALELGQTAVRDPIFYQLYSK	4347.54	3	gi|156542452	XP_001599110	PREDICTED: similar to high Glx storage protein [Nasonia vitripennis]
1.704e-13	IGSGVGSAPAGGAPAAAAGAAAEAPAAKEEK	2604.95	3	gi|156547504	XP_001602423	PREDICTED: similar to ribosomal protein P1 [Nasonia vitripennis]
1.705e-13	VETGVLKPGMVVTFAPAGLTTEVK	2442.66	3	gi|156546948	XP_001605607	PREDICTED: similar to elongation factor 1-alpha isoform 1 [Nasonia vitripennis]
1.71e-13	SGQTHKVEGTVEVANHQGGK	2063.31	3	gi|156538313	XP_001604024	PREDICTED: similar to apolipophorin [Nasonia vitripennis]
1.72e-13	VEVGDLVTYFSDYEVDLNNAVVqPVGqHQEYQPFPK	4125.71	3	gi|156542452	XP_001599110	PREDICTED: similar to high Glx storage protein [Nasonia vitripennis]
1.738e-13	QLLGNAPEFnnIYEYSPSALELGQTAVRDPIFYQLYSK	4349.22	3	gi|156542452	XP_001599110	PREDICTED: similar to high Glx storage protein [Nasonia vitripennis]
1.739e-13	AFSSAVIqRPDTQGVILPPAYEVYPHYFFDTR	3685.89	3	gi|156542989	XP_001603025	PREDICTED: similar to high Glx storage protein [Nasonia vitripennis]
1.742e-13	AFSSAVIqRPDTQGVILPPAYEVYPHYFFDTR	3685.41	3	gi|156542989	XP_001603025	PREDICTED: similar to high Glx storage protein [Nasonia vitripennis]
1.75e-13	AAFDDAIAELDTLSEESYKDSTLIMqLLR	3259.67	3	gi|156553657	XP_001600604	PREDICTED: similar to ENSANGP00000012072 [Nasonia vitripennis]
1.753e-13	QLLGNAPEFNnIYEYSPSALELGqTAVRDPIFYQLYSK	4350.5	3	gi|156542452	XP_001599110	PREDICTED: similar to high Glx storage protein [Nasonia vitripennis]
1.756e-13	QLLGnAPEFNnIYEYSPSALELGQTAVRDPIFYQLYSK	4350.68	3	gi|156542452	XP_001599110	PREDICTED: similar to high Glx storage protein [Nasonia vitripennis]
1.769e-13	VEVGDLVTYFSDYEVDLnNAVVQPVGqHQEYQPFPK	4124.63	3	gi|156542452	XP_001599110	PREDICTED: similar to high Glx storage protein [Nasonia vitripennis]
1.794e-13	VEVGDLVTYFSDYEVDLNnAVVQPVGQHQEYqPFPK	4125.11	3	gi|156542452	XP_001599110	PREDICTED: similar to high Glx storage protein [Nasonia vitripennis]
1.794e-13	HYFFELDqFYYDIVEGHnAIVR	2776.01	3	gi|156542989	XP_001603025	PREDICTED: similar to high Glx storage protein [Nasonia vitripennis]
1.797e-13	QLLGNAPEFnNIYEYSPSALELGqTAVRDPIFYQLYSK	4350	3	gi|156542989	XP_001603025	PREDICTED: similar to high Glx storage protein [Nasonia vitripennis]
1.806e-13	nGHGAHYYYIHQQLLAR	2042.48	3	gi|156542452	XP_001599110	PREDICTED: similar to high Glx storage protein [Nasonia vitripennis]
1.808e-13	QLLGNAPEFnNIYEYSPSALELGqTAVRDPIFYQLYSK	4349.81	3	gi|156542989	XP_001603025	PREDICTED: similar to high Glx storage protein [Nasonia vitripennis]
1.843e-13	VEVGDLVTYFSDYEVDLnNAVVQPVGqHQEYQPFPK	4126.08	3	gi|156542452	XP_001599110	PREDICTED: similar to high Glx storage protein [Nasonia vitripennis]
1.847e-13	qLLGNAPEFNNIYEYSPSALELGQTAVRDPIFYQLYSK	4350.42	3	gi|156542452	XP_001599110	PREDICTED: similar to high Glx storage protein [Nasonia vitripennis]
1.848e-13	qLLGNAPEFNNIYEYSPSALELGQTAVRDPIFYQLYSK	4351.08	3	gi|156542452	XP_001599110	PREDICTED: similar to high Glx storage protein [Nasonia vitripennis]
1.85e-13	qLLGNAPEFNnIYEYSPSALELGQTAVRDPIFYQLYSK	4349.94	3	gi|156542989	XP_001603025	PREDICTED: similar to high Glx storage protein [Nasonia vitripennis]
1.851e-13	qLLGNAPEFnNIYEYSPSALELGQTAVRDPIFYQLYSK	4349.94	3	gi|156542989	XP_001603025	PREDICTED: similar to high Glx storage protein [Nasonia vitripennis]
1.852e-13	QLLGNAPEFNNIYEYSPSALELGQTAVRDPIFYQLYSK	4350.38	3	gi|156542989	XP_001603025	PREDICTED: similar to high Glx storage protein [Nasonia vitripennis]
1.853e-13	qQDVIYLLENIAGELPNQHLR	2462.99	3	gi|156542452	XP_001599110	PREDICTED: similar to high Glx storage protein [Nasonia vitripennis]
1.854e-13	QLLGNAPEFNnIYEYSPSALELGqTAVRDPIFYQLYSK	4350.72	3	gi|156542452	XP_001599110	PREDICTED: similar to high Glx storage protein [Nasonia vitripennis]
1.861e-13	qLLGNAPEFNNIYEYSPSALELGqTAVRDPIFYQLYSK	4350.2	3	gi|156542989	XP_001603025	PREDICTED: similar to high Glx storage protein [Nasonia vitripennis]
1.878e-13	LGEHNIDVLEGNEqFINAAK	2211.59	3	gi|77777777	XP_222222	trypsin [Sus scrofa]
1.887e-13	NFDIAANVDYFTNK	1631.65	2	gi|156545565	XP_001607012	PREDICTED: similar to hexamerin 2 [Nasonia vitripennis]
1.894e-13	IIELFHYYQEALPAYqYNDVVVPGVHIEK	3448.4	3	gi|156542989	XP_001603025	PREDICTED: similar to high Glx storage protein [Nasonia vitripennis]
1.908e-13	QLLGnAPEFnNIYEYSPSALELGQTAVRDPIFYQLYSK	4350.3	3	gi|156542989	XP_001603025	PREDICTED: similar to high Glx storage protein [Nasonia vitripennis]
1.911e-13	VEVGDLVTYFSDYEVDLNnAVVQPVGQHqEYQPFPK	4126.07	3	gi|156542452	XP_001599110	PREDICTED: similar to high Glx storage protein [Nasonia vitripennis]
1.921e-13	HTGPGIMSMAnAGPNTNGSQFFITTIK	2793.09	3	gi|156536889	XP_001607048	PREDICTED: similar to putative peptidyl-prolyl cis-trans isomerase isoform 2 [Nasonia vitripennis]
1.922e-13	qLLGNAPEFnNIYEYSPSALELGQTAVRDPIFYQLYSK	4349.45	3	gi|156542452	XP_001599110	PREDICTED: similar to high Glx storage protein [Nasonia vitripennis]
1.934e-13	FIQVESLPLIVEFnQETAR	2233.49	3	gi|156537243	XP_001605359	PREDICTED: similar to protein disulfide isomerase [Nasonia vitripennis]
1.937e-13	SAIVNAFYEPnENSIQFPAGILQGVFFDK	3217.5	3	gi|156552722	XP_001599405	PREDICTED: similar to zinc metalloprotease [Nasonia vitripennis]
1.938e-13	SqIqEYVDYYGGAGVQHIALNTSDIITAITNLR	3624.56	3	gi|156553875	XP_001600932	PREDICTED: similar to 4-hydroxyphenylpyruvate dioxygenase [Nasonia vitripennis]
1.942e-13	QLLGNAPEFnnIYEYSPSALELGQTAVRDPIFYQLYSK	4350.66	3	gi|156542452	XP_001599110	PREDICTED: similar to high Glx storage protein [Nasonia vitripennis]
1.943e-13	QLLGnAPEFNnIYEYSPSALELGQTAVRDPIFYQLYSK	4350.3	3	gi|156542989	XP_001603025	PREDICTED: similar to high Glx storage protein [Nasonia vitripennis]
1.959e-13	QLLGNAPEFNNIYEYSPSALELGqTAVRDPIFYQLYSK	4350.39	3	gi|156542989	XP_001603025	PREDICTED: similar to high Glx storage protein [Nasonia vitripennis]
1.968e-13	VEVGDLVTYFSDYEVDLnNAVVQPVGQHqEYQPFPK	4126.07	3	gi|156542452	XP_001599110	PREDICTED: similar to high Glx storage protein [Nasonia vitripennis]
1.98e-13	QLLGnAPEFNNIYEYSPSALELGqTAVRDPIFYQLYSK	4349.34	3	gi|156542452	XP_001599110	PREDICTED: similar to high Glx storage protein [Nasonia vitripennis]
1.985e-13	QqDVIYLLENIAGELPNQHLR	2462.99	3	gi|156542452	XP_001599110	PREDICTED: similar to high Glx storage protein [Nasonia vitripennis]
1.995e-13	QLLGNAPEFnNIYEYSPSALELGQTAVRDPIFYQLYSK	4348.46	3	gi|156542989	XP_001603025	PREDICTED: similar to high Glx storage protein [Nasonia vitripennis]
1.996e-13	KQQDVIYLLENIAGELPnQHLR	2591.91	3	gi|156542452	XP_001599110	PREDICTED: similar to high Glx storage protein [Nasonia vitripennis]
2.001e-13	FIQVESLPLIVEFNqETAR	2233.49	3	gi|156537243	XP_001605359	PREDICTED: similar to protein disulfide isomerase [Nasonia vitripennis]
2.021e-13	QLLGNAPEFnNIYEYSPSALELGQTAVRDPIFYQLYSK	4351.22	3	gi|156542989	XP_001603025	PREDICTED: similar to high Glx storage protein [Nasonia vitripennis]
2.027e-13	qLLGNAPEFNNIYEYSPSALELGqTAVRDPIFYQLYSK	4350.14	3	gi|156542452	XP_001599110	PREDICTED: similar to high Glx storage protein [Nasonia vitripennis]
2.036e-13	GAYSSQSPYYINYPEQLYGFPAR	2670.81	3	gi|156542452	XP_001599110	PREDICTED: similar to high Glx storage protein [Nasonia vitripennis]
2.039e-13	VEVGDLVTYFSDYEVDLnNAVVQPVGQHQEYqPFPK	4125.71	3	gi|156542452	XP_001599110	PREDICTED: similar to high Glx storage protein [Nasonia vitripennis]
2.053e-13	GAYSSQSPYYInYPEQLYGFPAR	2670.96	3	gi|156542452	XP_001599110	PREDICTED: similar to high Glx storage protein [Nasonia vitripennis]
2.067e-13	IYTPEGLNILGnMIEGNADSMNEQYYGNIDMLMR	3881.12	3	gi|156545567	XP_001607029	PREDICTED: similar to hexamerin [Nasonia vitripennis]
2.082e-13	SLAVQLGMIDEEGKDDPANAMTIR	2575.52	3	gi|156548610	XP_001607910	PREDICTED: similar to peroxiredoxin [Nasonia vitripennis]
2.109e-13	VEVGDLVTYFSDYEVDLNnAVVQPVGQHQEYQPFPK	4124.63	3	gi|156542452	XP_001599110	PREDICTED: similar to high Glx storage protein [Nasonia vitripennis]
2.112e-13	LLESASIKPVMNQIELHINLNQK	2632.64	3	gi|156548392	XP_001603938	PREDICTED: similar to aldo-keto reductase [Nasonia vitripennis]
2.122e-13	SGPFGQIFRPDNFVFGqSGAGNNWAK	2798.36	3	gi|156538985	XP_001600854	PREDICTED: similar to beta-1 tubulin, partial [Nasonia vitripennis]
2.13e-13	VEVGDLVTYFSDYEVDLNnAVVQPVGQHQEYqPFPK	4123.76	3	gi|156542452	XP_001599110	PREDICTED: similar to high Glx storage protein [Nasonia vitripennis]
2.131e-13	GYQGHEEQLQqFYNnEFIGDIIGGAISLDGKPLGYPFDR	4386.62	3	gi|156542989	XP_001603025	PREDICTED: similar to high Glx storage protein [Nasonia vitripennis]
2.14e-13	QLLGNAPEFNNIYEYSPSALELGqTAVRDPIFYQLYSK	4350.66	3	gi|156542989	XP_001603025	PREDICTED: similar to high Glx storage protein [Nasonia vitripennis]
2.146e-13	QLLGNAPEFNnIYEYSPSALELGQTAVRDPIFYQLYSK	4349.64	3	gi|156542452	XP_001599110	PREDICTED: similar to high Glx storage protein [Nasonia vitripennis]
2.149e-13	QLLGnAPEFNNIYEYSPSALELGqTAVRDPIFYQLYSK	4350.09	3	gi|156542989	XP_001603025	PREDICTED: similar to high Glx storage protein [Nasonia vitripennis]
2.155e-13	QLLGNAPEFNNIYEYSPSALELGQTAVRDPIFYQLYSK	4347.62	3	gi|156542452	XP_001599110	PREDICTED: similar to high Glx storage protein [Nasonia vitripennis]
2.157e-13	QLLGNAPEFNNIYEYSPSALELGqTAVRDPIFYQLYSK	4349.24	3	gi|156542989	XP_001603025	PREDICTED: similar to high Glx storage protein [Nasonia vitripennis]
2.159e-13	QLLGNAPEFNnIYEYSPSALELGqTAVRDPIFYQLYSK	4351.11	3	gi|156542989	XP_001603025	PREDICTED: similar to high Glx storage protein [Nasonia vitripennis]
2.184e-13	QLLGNAPEFNNIYEYSPSALELGQTAVRDPIFYqLYSK	4350.26	3	gi|156542989	XP_001603025	PREDICTED: similar to high Glx storage protein [Nasonia vitripennis]
2.203e-13	VEVGDLVTYFSDYEVDLNNAVVqPVGQHQEYQPFPK	4124.63	3	gi|156542452	XP_001599110	PREDICTED: similar to high Glx storage protein [Nasonia vitripennis]
2.232e-13	IIELFHYYqEALPAYQYNDVVVPGVHIEK	3449.09	3	gi|156542989	XP_001603025	PREDICTED: similar to high Glx storage protein [Nasonia vitripennis]
2.247e-13	KQqDVIYLLENIAGELPNQHLR	2592.08	3	gi|156542452	XP_001599110	PREDICTED: similar to high Glx storage protein [Nasonia vitripennis]
2.258e-13	VLNAIEGHAPFQYDNR	1843.58	3	gi|156545565	XP_001607012	PREDICTED: similar to hexamerin 2 [Nasonia vitripennis]
2.281e-13	qLLGNAPEFnNIYEYSPSALELGQTAVRDPIFYQLYSK	4350.63	3	gi|156542452	XP_001599110	PREDICTED: similar to high Glx storage protein [Nasonia vitripennis]
2.286e-13	QLLGNAPEFNnIYEYSPSALELGQTAVRDPIFYQLYSK	4350.14	3	gi|156542452	XP_001599110	PREDICTED: similar to high Glx storage protein [Nasonia vitripennis]
2.328e-13	AFSSAVIqRPDTQGVILPPAYEVYPHYFFDTR	3684.96	3	gi|156542989	XP_001603025	PREDICTED: similar to high Glx storage protein [Nasonia vitripennis]
2.328e-13	GAYSSQSPYYInYPEqLYGFPAR	2672.97	3	gi|156542452	XP_001599110	PREDICTED: similar to high Glx storage protein [Nasonia vitripennis]
2.329e-13	QLLGNAPEFNnIYEYSPSALELGQTAVRDPIFYqLYSK	4352.15	3	gi|156542989	XP_001603025	PREDICTED: similar to high Glx storage protein [Nasonia vitripennis]
2.358e-13	VEVGDLVTYFSDYEVDLnNAVVqPVGQHQEYQPFPK	4124.97	3	gi|156542452	XP_001599110	PREDICTED: similar to high Glx storage protein [Nasonia vitripennis]
2.365e-13	IYTPEGLNILGnMIEGNADSMNEQYYGNIDMLMR	3880.56	3	gi|156545567	XP_001607029	PREDICTED: similar to hexamerin [Nasonia vitripennis]
2.378e-13	IIELFHYYQEALPAYqYNDVVVPGVHIEK	3447.75	3	gi|156542989	XP_001603025	PREDICTED: similar to high Glx storage protein [Nasonia vitripennis]
2.415e-13	QLLGnAPEFnNIYEYSPSALELGQTAVRDPIFYQLYSK	4350.68	3	gi|156542989	XP_001603025	PREDICTED: similar to high Glx storage protein [Nasonia vitripennis]
2.416e-13	QLLGNAPEFNnIYEYSPSALELGqTAVRDPIFYQLYSK	4350.89	3	gi|156542989	XP_001603025	PREDICTED: similar to high Glx storage protein [Nasonia vitripennis]
2.417e-13	KQQDVIYLLEnIAGELPNQHLR	2592.08	3	gi|156542452	XP_001599110	PREDICTED: similar to high Glx storage protein [Nasonia vitripennis]
2.42e-13	GYQGHEEqLqQFYNNEFIGDIIGGAISLDGKPLGYPFDR	4386.71	3	gi|156542989	XP_001603025	PREDICTED: similar to high Glx storage protein [Nasonia vitripennis]
2.422e-13	qLLGnAPEFNNIYEYSPSALELGQTAVRDPIFYQLYSK	4350.63	3	gi|156542989	XP_001603025	PREDICTED: similar to high Glx storage protein [Nasonia vitripennis]
2.424e-13	AFSSAVIqRPDTQGVILPPAYEVYPHYFFDTR	3685.28	3	gi|156542989	XP_001603025	PREDICTED: similar to high Glx storage protein [Nasonia vitripennis]
2.434e-13	QLLGnAPEFnnIYEYSPSALELGQTAVRDPIFYQLYSK	4352.99	3	gi|156542989	XP_001603025	PREDICTED: similar to high Glx storage protein [Nasonia vitripennis]
2.439e-13	VEVGDLVTYFSDYEVDLNNAVVQPVGQHqEYQPFPK	4126.05	3	gi|156542452	XP_001599110	PREDICTED: similar to high Glx storage protein [Nasonia vitripennis]
2.441e-13	GGHFAAFEEPELLAnDVWSFVHK	2600.24	3	gi|156547355	XP_001602953	PREDICTED: similar to juvenile hormone epoxide hydrolase [Nasonia vitripennis]
2.458e-13	QLLGNAPEFnnIYEYSPSALELGQTAVRDPIFYQLYSK	4350	3	gi|156542452	XP_001599110	PREDICTED: similar to high Glx storage protein [Nasonia vitripennis]
2.462e-13	VEVGDLVTYFSDYEVDLNnAVVqPVGQHQEYQPFPK	4126.08	3	gi|156542452	XP_001599110	PREDICTED: similar to high Glx storage protein [Nasonia vitripennis]
2.462e-13	QLLGnAPEFNNIYEYSPSALELGQTAVRDPIFYQLYSK	4347.27	3	gi|156542452	XP_001599110	PREDICTED: similar to high Glx storage protein [Nasonia vitripennis]
2.471e-13	QLLGNAPEFNNIYEYSPSALELGqTAVRDPIFYQLYSK	4351.22	3	gi|156542989	XP_001603025	PREDICTED: similar to high Glx storage protein [Nasonia vitripennis]
2.479e-13	QLLGNAPEFnnIYEYSPSALELGQTAVRDPIFYQLYSK	4350.53	3	gi|156542452	XP_001599110	PREDICTED: similar to high Glx storage protein [Nasonia vitripennis]
2.48e-13	NSHQFAGQSYDYPSVQQLK	2196.65	2	gi|156542452	XP_001599110	PREDICTED: similar to high Glx storage protein [Nasonia vitripennis]
2.488e-13	SqIQEYVDYYGGAGVqHIALnTSDIITAITNLR	3624.36	3	gi|156553875	XP_001600932	PREDICTED: similar to 4-hydroxyphenylpyruvate dioxygenase [Nasonia vitripennis]
2.492e-13	QLLGNAPEFnNIYEYSPSALELGQTAVRDPIFYQLYSK	4349.88	3	gi|156542989	XP_001603025	PREDICTED: similar to high Glx storage protein [Nasonia vitripennis]
2.51e-13	QLLGNAPEFnNIYEYSPSALELGqTAVRDPIFYQLYSK	4350.74	3	gi|156542989	XP_001603025	PREDICTED: similar to high Glx storage protein [Nasonia vitripennis]
2.523e-13	QLLGNAPEFnNIYEYSPSALELGqTAVRDPIFYQLYSK	4352.19	3	gi|156542989	XP_001603025	PREDICTED: similar to high Glx storage protein [Nasonia vitripennis]
2.535e-13	QLLGNAPEFnNIYEYSPSALELGqTAVRDPIFYQLYSK	4348.34	3	gi|156542452	XP_001599110	PREDICTED: similar to high Glx storage protein [Nasonia vitripennis]
2.552e-13	QLLGNAPEFNnIYEYSPSALELGQTAVRDPIFYQLYSK	4351.22	3	gi|156542452	XP_001599110	PREDICTED: similar to high Glx storage protein [Nasonia vitripennis]
2.578e-13	VEVGDLVTYFSDYEVDLnNAVVQPVGQHqEYQPFPK	4125.3	3	gi|156542452	XP_001599110	PREDICTED: similar to high Glx storage protein [Nasonia vitripennis]
2.579e-13	LEAEKDELqAALEEAEAALEQEEnKVLR	3168.33	3	gi|156544337	XP_001607303	PREDICTED: similar to CG17927-PF [Nasonia vitripennis]
2.599e-13	VEVGDLVTYFSDYEVDLNnAVVQPVGQHqEYQPFPK	4125.3	3	gi|156542452	XP_001599110	PREDICTED: similar to high Glx storage protein [Nasonia vitripennis]
2.607e-13	QLLGNAPEFnNIYEYSPSALELGqTAVRDPIFYQLYSK	4350.36	3	gi|156542989	XP_001603025	PREDICTED: similar to high Glx storage protein [Nasonia vitripennis]
2.615e-13	QLLGNAPEFNnIYEYSPSALELGqTAVRDPIFYQLYSK	4350.36	3	gi|156542452	XP_001599110	PREDICTED: similar to high Glx storage protein [Nasonia vitripennis]
2.636e-13	GAYSSQSPYYInYPEQLYGFPAR	2670.89	3	gi|156542452	XP_001599110	PREDICTED: similar to high Glx storage protein [Nasonia vitripennis]
2.64e-13	GAYSSQSPYYINYPEQLYGFPAR	2671.62	3	gi|156542452	XP_001599110	PREDICTED: similar to high Glx storage protein [Nasonia vitripennis]
2.646e-13	HHHAGEQYHGEqYHGQQYHGVHHGYAGEQYHGK	3864.89	3	gi|156542989	XP_001603025	PREDICTED: similar to high Glx storage protein [Nasonia vitripennis]
2.655e-13	VEVGDLVTYFSDYEVDLNnAVVQPVGqHQEYQPFPK	4124.9	3	gi|156542452	XP_001599110	PREDICTED: similar to high Glx storage protein [Nasonia vitripennis]
2.675e-13	QLLGNAPEFnNIYEYSPSALELGqTAVRDPIFYQLYSK	4350.2	3	gi|156542452	XP_001599110	PREDICTED: similar to high Glx storage protein [Nasonia vitripennis]
2.684e-13	HHHAGEqYHGEQYHGQqYHGVHHGYAGEQYHGK	3864.89	3	gi|156542989	XP_001603025	PREDICTED: similar to high Glx storage protein [Nasonia vitripennis]
2.685e-13	QLLGNAPEFNNIYEYSPSALELGqTAVRDPIFYQLYSK	4350.06	3	gi|156542452	XP_001599110	PREDICTED: similar to high Glx storage protein [Nasonia vitripennis]
2.758e-13	QLLGNAPEFNNIYEYSPSALELGQTAVRDPIFYQLYSK	4349.75	3	gi|156542452	XP_001599110	PREDICTED: similar to high Glx storage protein [Nasonia vitripennis]
2.776e-13	KQQDVIYLLEnIAGELPnQHLR	2593.83	3	gi|156542452	XP_001599110	PREDICTED: similar to high Glx storage protein [Nasonia vitripennis]
2.778e-13	QLLGNAPEFNnIYEYSPSALELGQTAVRDPIFYQLYSK	4349.37	3	gi|156542452	XP_001599110	PREDICTED: similar to high Glx storage protein [Nasonia vitripennis]
2.779e-13	QLLGNAPEFnNIYEYSPSALELGqTAVRDPIFYQLYSK	4349.88	3	gi|156542452	XP_001599110	PREDICTED: similar to high Glx storage protein [Nasonia vitripennis]
2.781e-13	VEVGDLVTYFSDYEVDLNnAVVQPVGQHqEYQPFPK	4126.05	3	gi|156542452	XP_001599110	PREDICTED: similar to high Glx storage protein [Nasonia vitripennis]
2.786e-13	AFSSAVIQRPDTQGVILPPAYEVYPHYFFDTR	3685.47	3	gi|156542989	XP_001603025	PREDICTED: similar to high Glx storage protein [Nasonia vitripennis]
2.801e-13	QLLGNAPEFNnIYEYSPSALELGQTAVRDPIFYQLYSK	4350	3	gi|156542989	XP_001603025	PREDICTED: similar to high Glx storage protein [Nasonia vitripennis]
2.804e-13	QLLGNAPEFNnIYEYSPSALELGqTAVRDPIFYQLYSK	4349.73	3	gi|156542452	XP_001599110	PREDICTED: similar to high Glx storage protein [Nasonia vitripennis]
2.817e-13	QLLGNAPEFNNIYEYSPSALELGQTAVRDPIFYQLYSK	4350.5	3	gi|156542452	XP_001599110	PREDICTED: similar to high Glx storage protein [Nasonia vitripennis]
2.829e-13	QLLGNAPEFnnIYEYSPSALELGQTAVRDPIFYQLYSK	4350.63	3	gi|156542989	XP_001603025	PREDICTED: similar to high Glx storage protein [Nasonia vitripennis]
2.844e-13	QLLGNAPEFNNIYEYSPSALELGqTAVRDPIFYQLYSK	4351.5	3	gi|156542989	XP_001603025	PREDICTED: similar to high Glx storage protein [Nasonia vitripennis]
2.864e-13	GYQGHEEQLqQFYnNEFIGDIIGGAISLDGKPLGYPFDR	4386.62	3	gi|156542989	XP_001603025	PREDICTED: similar to high Glx storage protein [Nasonia vitripennis]
2.877e-13	QLLGNAPEFnNIYEYSPSALELGQTAVRDPIFYqLYSK	4352.15	3	gi|156542452	XP_001599110	PREDICTED: similar to high Glx storage protein [Nasonia vitripennis]
2.878e-13	KQqDVIYLLENIAGELPNQHLR	2592.2	3	gi|156542452	XP_001599110	PREDICTED: similar to high Glx storage protein [Nasonia vitripennis]
2.892e-13	SQIQEYVDYYGGAGVQHIALNTSDIITAITNLR	3624.36	3	gi|156553875	XP_001600932	PREDICTED: similar to 4-hydroxyphenylpyruvate dioxygenase [Nasonia vitripennis]
2.902e-13	KQQDVIYLLENIAGELPNQHLR	2591.64	3	gi|156542452	XP_001599110	PREDICTED: similar to high Glx storage protein [Nasonia vitripennis]
2.93e-13	QLLGNAPEFnNIYEYSPSALELGqTAVRDPIFYQLYSK	4349.88	3	gi|156542989	XP_001603025	PREDICTED: similar to high Glx storage protein [Nasonia vitripennis]
2.931e-13	QLLGNAPEFNnIYEYSPSALELGqTAVRDPIFYQLYSK	4350.45	3	gi|156542989	XP_001603025	PREDICTED: similar to high Glx storage protein [Nasonia vitripennis]
2.934e-13	VEVGDLVTYFSDYEVDLNnAVVqPVGQHQEYQPFPK	4125.05	3	gi|156542452	XP_001599110	PREDICTED: similar to high Glx storage protein [Nasonia vitripennis]
2.948e-13	QLLGNAPEFnNIYEYSPSALELGqTAVRDPIFYQLYSK	4349.4	3	gi|156542989	XP_001603025	PREDICTED: similar to high Glx storage protein [Nasonia vitripennis]
2.953e-13	VEVGDLVTYFSDYEVDLnNAVVQPVGQHQEYQPFPK	4126.07	3	gi|156542452	XP_001599110	PREDICTED: similar to high Glx storage protein [Nasonia vitripennis]
2.957e-13	qLLGNAPEFNNIYEYSPSALELGQTAVRDPIFYQLYSK	4347.27	3	gi|156542452	XP_001599110	PREDICTED: similar to high Glx storage protein [Nasonia vitripennis]
2.962e-13	qLLGNAPEFNNIYEYSPSALELGqTAVRDPIFYQLYSK	4351.32	3	gi|156542989	XP_001603025	PREDICTED: similar to high Glx storage protein [Nasonia vitripennis]
2.97e-13	QLLGNAPEFNNIYEYSPSALELGqTAVRDPIFYQLYSK	4348.34	3	gi|156542989	XP_001603025	PREDICTED: similar to high Glx storage protein [Nasonia vitripennis]
2.971e-13	QLLGNAPEFnNIYEYSPSALELGqTAVRDPIFYQLYSK	4350.63	3	gi|156542452	XP_001599110	PREDICTED: similar to high Glx storage protein [Nasonia vitripennis]
2.971e-13	QLLGNAPEFNnIYEYSPSALELGqTAVRDPIFYQLYSK	4349.4	3	gi|156542989	XP_001603025	PREDICTED: similar to high Glx storage protein [Nasonia vitripennis]
2.982e-13	QLLGNAPEFNnIYEYSPSALELGqTAVRDPIFYQLYSK	4350.63	3	gi|156542452	XP_001599110	PREDICTED: similar to high Glx storage protein [Nasonia vitripennis]
2.982e-13	NLADEVKDLLDQIGEGGR	1942.83	3	gi|156544337	XP_001607303	PREDICTED: similar to CG17927-PF [Nasonia vitripennis]
2.982e-13	QLLGNAPEFnNIYEYSPSALELGQTAVRDPIFYQLYSK	4350.51	3	gi|156542989	XP_001603025	PREDICTED: similar to high Glx storage protein [Nasonia vitripennis]
2.986e-13	NLADEVKDLLDQIGEGGR	1941.29	2	gi|156544337	XP_001607303	PREDICTED: similar to CG17927-PF [Nasonia vitripennis]
2.993e-13	AFSSAVIqRPDTqGVILPPAYEVYPHYFFDTR	3685.4	3	gi|156542989	XP_001603025	PREDICTED: similar to high Glx storage protein [Nasonia vitripennis]
3e-13	HYFYELDqFVYDITEGQNVITR	2750.01	3	gi|156542452	XP_001599110	PREDICTED: similar to high Glx storage protein [Nasonia vitripennis]
3.045e-13	QLLGNAPEFnNIYEYSPSALELGQTAVRDPIFYQLYSK	4349.43	3	gi|156542452	XP_001599110	PREDICTED: similar to high Glx storage protein [Nasonia vitripennis]
3.058e-13	QLLGNAPEFnNIYEYSPSALELGqTAVRDPIFYQLYSK	4351.26	3	gi|156542989	XP_001603025	PREDICTED: similar to high Glx storage protein [Nasonia vitripennis]
3.062e-13	qLLGNAPEFnNIYEYSPSALELGQTAVRDPIFYQLYSK	4350.68	3	gi|156542452	XP_001599110	PREDICTED: similar to high Glx storage protein [Nasonia vitripennis]
3.066e-13	KQQDVIYLLENIAGELPNqHLR	2593.08	3	gi|156542452	XP_001599110	PREDICTED: similar to high Glx storage protein [Nasonia vitripennis]
3.081e-13	LEAEKDELqAALEEAEAALEQEENKVLR	3168.89	3	gi|156544337	XP_001607303	PREDICTED: similar to CG17927-PF [Nasonia vitripennis]
3.092e-13	NSHQFAGQSYDYPSVQQLK	2197.44	3	gi|156542452	XP_001599110	PREDICTED: similar to high Glx storage protein [Nasonia vitripennis]
3.092e-13	QLLGNAPEFnNIYEYSPSALELGqTAVRDPIFYQLYSK	4349.09	3	gi|156542452	XP_001599110	PREDICTED: similar to high Glx storage protein [Nasonia vitripennis]
3.095e-13	QLLGnAPEFNNIYEYSPSALELGQTAVRDPIFYQLYSK	4349.34	3	gi|156542989	XP_001603025	PREDICTED: similar to high Glx storage protein [Nasonia vitripennis]
3.098e-13	qLLGNAPEFNNIYEYSPSALELGqTAVRDPIFYQLYSK	4350.09	3	gi|156542989	XP_001603025	PREDICTED: similar to high Glx storage protein [Nasonia vitripennis]
3.125e-13	qLLGNAPEFNNIYEYSPSALELGqTAVRDPIFYQLYSK	4352.19	3	gi|156542989	XP_001603025	PREDICTED: similar to high Glx storage protein [Nasonia vitripennis]
3.13e-13	QLLGNAPEFnnIYEYSPSALELGQTAVRDPIFYQLYSK	4348.5	3	gi|156542989	XP_001603025	PREDICTED: similar to high Glx storage protein [Nasonia vitripennis]
3.168e-13	QLLGNAPEFnnIYEYSPSALELGQTAVRDPIFYQLYSK	4350.26	3	gi|156542989	XP_001603025	PREDICTED: similar to high Glx storage protein [Nasonia vitripennis]
3.19e-13	AVDIAVEATHNLNEQLK	1864.55	2	gi|156544486	XP_001602474	PREDICTED: similar to apolipophorin-III [Nasonia vitripennis]
3.2e-13	GAYSSQSPYYINYPEqLYGFPAR	2670.96	3	gi|156542452	XP_001599110	PREDICTED: similar to high Glx storage protein [Nasonia vitripennis]
3.214e-13	QLLGNAPEFnnIYEYSPSALELGQTAVRDPIFYQLYSK	4350.42	3	gi|156542452	XP_001599110	PREDICTED: similar to high Glx storage protein [Nasonia vitripennis]
3.22e-13	QLLGNAPEFNNIYEYSPSALELGQTAVRDPIFYQLYSK	4349.43	3	gi|156542989	XP_001603025	PREDICTED: similar to high Glx storage protein [Nasonia vitripennis]
3.236e-13	VEVGDLVTYFSDYEVDLnNAVVqPVGQHQEYQPFPK	4126.08	3	gi|156542452	XP_001599110	PREDICTED: similar to high Glx storage protein [Nasonia vitripennis]
3.251e-13	QLLGnAPEFNNIYEYSPSALELGqTAVRDPIFYQLYSK	4350.75	3	gi|156542452	XP_001599110	PREDICTED: similar to high Glx storage protein [Nasonia vitripennis]
3.279e-13	QLLGNAPEFNnIYEYSPSALELGqTAVRDPIFYQLYSK	4350.2	3	gi|156542452	XP_001599110	PREDICTED: similar to high Glx storage protein [Nasonia vitripennis]
3.283e-13	KSHDVDGPQHEYMTGDR	1972.49	3	gi|156545718	XP_001604915	PREDICTED: similar to hexamerin [Nasonia vitripennis]
3.288e-13	qLLGNAPEFNNIYEYSPSALELGqTAVRDPIFYQLYSK	4349.4	3	gi|156542452	XP_001599110	PREDICTED: similar to high Glx storage protein [Nasonia vitripennis]
3.313e-13	SVEMHHEALTEAVPGDnVGFNVK	2480.54	3	gi|156546950	XP_001605623	PREDICTED: similar to elongation factor 1-alpha isoform 2 [Nasonia vitripennis]
3.335e-13	KQQDVIYLLENIAGELPNQHLR	2592.53	3	gi|156542452	XP_001599110	PREDICTED: similar to high Glx storage protein [Nasonia vitripennis]
3.344e-13	QLLGNAPEFNNIYEYSPSALELGQTAVRDPIFYQLYSK	4350.2	3	gi|156542989	XP_001603025	PREDICTED: similar to high Glx storage protein [Nasonia vitripennis]
3.373e-13	QLLGNAPEFnNIYEYSPSALELGqTAVRDPIFYQLYSK	4349.67	3	gi|156542452	XP_001599110	PREDICTED: similar to high Glx storage protein [Nasonia vitripennis]
3.378e-13	QLLGNAPEFNnIYEYSPSALELGQTAVRDPIFYQLYSK	4348.43	3	gi|156542989	XP_001603025	PREDICTED: similar to high Glx storage protein [Nasonia vitripennis]
3.38e-13	QLLGNAPEFnNIYEYSPSALELGQTAVRDPIFYQLYSK	4348.43	3	gi|156542989	XP_001603025	PREDICTED: similar to high Glx storage protein [Nasonia vitripennis]
3.4e-13	NLADEVKDLLDQIGEGGR	1940.48	3	gi|156544337	XP_001607303	PREDICTED: similar to CG17927-PF [Nasonia vitripennis]
3.407e-13	QLLGNAPEFnNIYEYSPSALELGQTAVRDPIFYqLYSK	4352.18	3	gi|156542452	XP_001599110	PREDICTED: similar to high Glx storage protein [Nasonia vitripennis]
3.424e-13	KqQDVIYLLEnIAGELPNQHLR	2592.86	3	gi|156542452	XP_001599110	PREDICTED: similar to high Glx storage protein [Nasonia vitripennis]
3.443e-13	QLLGNAPEFnnIYEYSPSALELGQTAVRDPIFYQLYSK	4349.64	3	gi|156542989	XP_001603025	PREDICTED: similar to high Glx storage protein [Nasonia vitripennis]
3.484e-13	NFDIAANVDYFTNK	1631.37	2	gi|156545565	XP_001607012	PREDICTED: similar to hexamerin 2 [Nasonia vitripennis]
3.496e-13	QLLGNAPEFNnIYEYSPSALELGQTAVRDPIFYQLYSK	4349.81	3	gi|156542989	XP_001603025	PREDICTED: similar to high Glx storage protein [Nasonia vitripennis]
3.496e-13	QGFENLIDTLNNVENVTLEVANK	2574.09	3	gi|156548062	XP_001606111	PREDICTED: similar to serpin 6 [Nasonia vitripennis]
3.513e-13	QLLGNAPEFNnIYEYSPSALELGqTAVRDPIFYQLYSK	4351.85	3	gi|156542452	XP_001599110	PREDICTED: similar to high Glx storage protein [Nasonia vitripennis]
3.534e-13	QLLGnAPEFNNIYEYSPSALELGQTAVRDPIFYQLYSK	4349.4	3	gi|156542452	XP_001599110	PREDICTED: similar to high Glx storage protein [Nasonia vitripennis]
3.541e-13	LGQGLEPIRELDnYWEHIETPYKPHLR	3304.25	3	gi|156542989	XP_001603025	PREDICTED: similar to high Glx storage protein [Nasonia vitripennis]
3.543e-13	qLLGNAPEFNNIYEYSPSALELGQTAVRDPIFYQLYSK	4349.4	3	gi|156542452	XP_001599110	PREDICTED: similar to high Glx storage protein [Nasonia vitripennis]
3.55e-13	QLLGNAPEFnnIYEYSPSALELGQTAVRDPIFYQLYSK	4348.34	3	gi|156542989	XP_001603025	PREDICTED: similar to high Glx storage protein [Nasonia vitripennis]
3.554e-13	QLLGNAPEFNnIYEYSPSALELGQTAVRDPIFYQLYSK	4350.63	3	gi|156542989	XP_001603025	PREDICTED: similar to high Glx storage protein [Nasonia vitripennis]
3.556e-13	QLLGNAPEFNnIYEYSPSALELGqTAVRDPIFYQLYSK	4350.2	3	gi|156542452	XP_001599110	PREDICTED: similar to high Glx storage protein [Nasonia vitripennis]
3.566e-13	QLLGNAPEFnNIYEYSPSALELGQTAVRDPIFYQLYSK	4350.63	3	gi|156542989	XP_001603025	PREDICTED: similar to high Glx storage protein [Nasonia vitripennis]
3.579e-13	QLLGNAPEFNnIYEYSPSALELGQTAVRDPIFYQLYSK	4351.22	3	gi|156542989	XP_001603025	PREDICTED: similar to high Glx storage protein [Nasonia vitripennis]
3.596e-13	NLADEVKDLLDqIGEGGR	1941.44	3	gi|156544337	XP_001607303	PREDICTED: similar to CG17927-PF [Nasonia vitripennis]
3.689e-13	VEVGDLVTYFSDYEVDLNnAVVQPVGQHqEYQPFPK	4124.9	3	gi|156542452	XP_001599110	PREDICTED: similar to high Glx storage protein [Nasonia vitripennis]
3.689e-13	QLLGNAPEFNnIYEYSPSALELGQTAVRDPIFYQLYSK	4350.02	3	gi|156542452	XP_001599110	PREDICTED: similar to high Glx storage protein [Nasonia vitripennis]
3.698e-13	RLEAEKDELQAALEEAEAALEQEENK	2956.77	3	gi|156544337	XP_001607303	PREDICTED: similar to CG17927-PF [Nasonia vitripennis]
3.702e-13	VEVGDLVTYFSDYEVDLnNAVVQPVGQHqEYQPFPK	4125.51	3	gi|156542452	XP_001599110	PREDICTED: similar to high Glx storage protein [Nasonia vitripennis]
3.708e-13	QLLGNAPEFNNIYEYSPSALELGQTAVRDPIFYqLYSK	4348.68	3	gi|156542989	XP_001603025	PREDICTED: similar to high Glx storage protein [Nasonia vitripennis]
3.709e-13	QLLGNAPEFnNIYEYSPSALELGQTAVRDPIFYQLYSK	4351.01	3	gi|156542989	XP_001603025	PREDICTED: similar to high Glx storage protein [Nasonia vitripennis]
3.709e-13	qLLGnAPEFNNIYEYSPSALELGQTAVRDPIFYQLYSK	4349.45	3	gi|156542989	XP_001603025	PREDICTED: similar to high Glx storage protein [Nasonia vitripennis]
3.745e-13	QLLGNAPEFnnIYEYSPSALELGqTAVRDPIFYQLYSK	4351.94	3	gi|156542989	XP_001603025	PREDICTED: similar to high Glx storage protein [Nasonia vitripennis]
3.769e-13	HYFYELDQFVYDITEGQNVITR	2751.26	3	gi|156542452	XP_001599110	PREDICTED: similar to high Glx storage protein [Nasonia vitripennis]
3.797e-13	qLLGNAPEFNnIYEYSPSALELGQTAVRDPIFYQLYSK	4350.68	3	gi|156542989	XP_001603025	PREDICTED: similar to high Glx storage protein [Nasonia vitripennis]
3.828e-13	LKLEQTLDELEDTLER	1944.78	2	gi|156544337	XP_001607303	PREDICTED: similar to CG17927-PF [Nasonia vitripennis]
3.834e-13	qqDVIYLLENIAGELPNQHLR	2462.99	3	gi|156542452	XP_001599110	PREDICTED: similar to high Glx storage protein [Nasonia vitripennis]
3.907e-13	QLLGNAPEFNNIYEYSPSALELGqTAVRDPIFYQLYSK	4350.02	3	gi|156542452	XP_001599110	PREDICTED: similar to high Glx storage protein [Nasonia vitripennis]
3.925e-13	KGSLNLDNLFGGDPTLGNVVNnAINTNFDAFIK	3493.14	3	gi|156546398	XP_001607045	PREDICTED: similar to ENSANGP00000018364 [Nasonia vitripennis]
3.937e-13	QLLGNAPEFNnIYEYSPSALELGQTAVRDPIFYQLYSK	4351.01	3	gi|156542989	XP_001603025	PREDICTED: similar to high Glx storage protein [Nasonia vitripennis]
3.945e-13	AFSSAVIqRPDTqGVILPPAYEVYPHYFFDTR	3684.96	3	gi|156542989	XP_001603025	PREDICTED: similar to high Glx storage protein [Nasonia vitripennis]
4e-13	KQQDVIYLLEnIAGELPnQHLR	2591.91	3	gi|156542452	XP_001599110	PREDICTED: similar to high Glx storage protein [Nasonia vitripennis]
4.008e-13	qLLGNAPEFNNIYEYSPSALELGQTAVRDPIFYQLYSK	4348.05	3	gi|156542452	XP_001599110	PREDICTED: similar to high Glx storage protein [Nasonia vitripennis]
4.017e-13	QLLGNAPEFnnIYEYSPSALELGQTAVRDPIFYQLYSK	4349.73	3	gi|156542989	XP_001603025	PREDICTED: similar to high Glx storage protein [Nasonia vitripennis]
4.031e-13	qLLGNAPEFNNIYEYSPSALELGqTAVRDPIFYQLYSK	4350.29	3	gi|156542452	XP_001599110	PREDICTED: similar to high Glx storage protein [Nasonia vitripennis]
4.057e-13	VEVGDLVTYFSDYEVDLNnAVVQPVGQHqEYQPFPK	4125.51	3	gi|156542452	XP_001599110	PREDICTED: similar to high Glx storage protein [Nasonia vitripennis]
4.059e-13	QLLGNAPEFnNIYEYSPSALELGqTAVRDPIFYQLYSK	4350.71	3	gi|156542989	XP_001603025	PREDICTED: similar to high Glx storage protein [Nasonia vitripennis]
4.062e-13	QLLGnAPEFNNIYEYSPSALELGqTAVRDPIFYQLYSK	4352.19	3	gi|156542989	XP_001603025	PREDICTED: similar to high Glx storage protein [Nasonia vitripennis]
4.13e-13	QLLGNAPEFNnIYEYSPSALELGqTAVRDPIFYQLYSK	4352.19	3	gi|156542989	XP_001603025	PREDICTED: similar to high Glx storage protein [Nasonia vitripennis]
4.155e-13	LLDQDFGIGLHPEqLAVPGILDQYYSPMVRPAR	3710.58	3	gi|156548276	XP_001604985	PREDICTED: similar to lethal(2)essential for life protein, l2efl [Nasonia vitripennis]
4.189e-13	QLLGnAPEFNNIYEYSPSALELGqTAVRDPIFYQLYSK	4350.56	3	gi|156542989	XP_001603025	PREDICTED: similar to high Glx storage protein [Nasonia vitripennis]
4.203e-13	QLLGNAPEFNnIYEYSPSALELGQTAVRDPIFYQLYSK	4350.51	3	gi|156542452	XP_001599110	PREDICTED: similar to high Glx storage protein [Nasonia vitripennis]
4.21e-13	QLLGNAPEFnNIYEYSPSALELGQTAVRDPIFYQLYSK	4348.98	3	gi|156542989	XP_001603025	PREDICTED: similar to high Glx storage protein [Nasonia vitripennis]
4.213e-13	QLLGNAPEFNnIYEYSPSALELGQTAVRDPIFYQLYSK	4349.75	3	gi|156542452	XP_001599110	PREDICTED: similar to high Glx storage protein [Nasonia vitripennis]
4.221e-13	qLLGNAPEFNNIYEYSPSALELGqTAVRDPIFYQLYSK	4349.45	3	gi|156542452	XP_001599110	PREDICTED: similar to high Glx storage protein [Nasonia vitripennis]
4.224e-13	DVEAVLPLKEIEELYEEMMASSK	2651.43	3	gi|156542193	XP_001599856	PREDICTED: similar to major allergen Bla g 1.02 [Nasonia vitripennis]
4.232e-13	KGQVANIIDNENIQILLAGIVK	2363.76	2	gi|984655	BAA06161	storage protein-binding protein [Sarcophaga peregrina]
4.237e-13	QLLGNAPEFnNIYEYSPSALELGqTAVRDPIFYQLYSK	4349.84	3	gi|156542989	XP_001603025	PREDICTED: similar to high Glx storage protein [Nasonia vitripennis]
4.257e-13	QLLGNAPEFnNIYEYSPSALELGqTAVRDPIFYQLYSK	4350.84	3	gi|156542989	XP_001603025	PREDICTED: similar to high Glx storage protein [Nasonia vitripennis]
4.291e-13	LGEHNIDVLEGnEQFINAAK	2211.29	3	gi|77777777	XP_222222	trypsin [Sus scrofa]
4.292e-13	VEVGDLVTYFSDYEVDLNNAVVQPVGQHqEYQPFPK	4125.71	3	gi|156542452	XP_001599110	PREDICTED: similar to high Glx storage protein [Nasonia vitripennis]
4.296e-13	QLLGNAPEFnnIYEYSPSALELGQTAVRDPIFYQLYSK	4350.17	3	gi|156542452	XP_001599110	PREDICTED: similar to high Glx storage protein [Nasonia vitripennis]
4.408e-13	NFDIAANVDYFTNK	1631.42	2	gi|156545565	XP_001607012	PREDICTED: similar to hexamerin 2 [Nasonia vitripennis]
4.437e-13	IIELFHYYQEALPAYQYNDVVVPGVHIEK	3448.4	3	gi|156542989	XP_001603025	PREDICTED: similar to high Glx storage protein [Nasonia vitripennis]
4.463e-13	QLLGNAPEFnnIYEYSPSALELGQTAVRDPIFYQLYSK	4349.45	3	gi|156542989	XP_001603025	PREDICTED: similar to high Glx storage protein [Nasonia vitripennis]
4.465e-13	QLLGnAPEFNnIYEYSPSALELGqTAVRDPIFYqLYSK	4353.8	3	gi|156542452	XP_001599110	PREDICTED: similar to high Glx storage protein [Nasonia vitripennis]
4.474e-13	QQDVIYLLENIAGELPNQHLR	2463.17	3	gi|156542452	XP_001599110	PREDICTED: similar to high Glx storage protein [Nasonia vitripennis]
4.478e-13	qLLGNAPEFNnIYEYSPSALELGqTAVRDPIFYqLYSK	4353.8	3	gi|156542989	XP_001603025	PREDICTED: similar to high Glx storage protein [Nasonia vitripennis]
4.507e-13	FVYEAEKFDYDVWSK	1925.51	2	gi|2148173	AAB58985	arylphorin [Calliphora vicina]
4.53e-13	QLLGNAPEFnnIYEYSPSALELGQTAVRDPIFYQLYSK	4349.4	3	gi|156542989	XP_001603025	PREDICTED: similar to high Glx storage protein [Nasonia vitripennis]
4.542e-13	QLLGNAPEFNnIYEYSPSALELGQTAVRDPIFYQLYSK	4349.1	3	gi|156542989	XP_001603025	PREDICTED: similar to high Glx storage protein [Nasonia vitripennis]
4.57e-13	HHHAGEqYHGEQYHGQQYHGVHHGYAGEQYHGK	3864.89	3	gi|156542989	XP_001603025	PREDICTED: similar to high Glx storage protein [Nasonia vitripennis]
4.57e-13	VEVGDLVTYFSDYEVDLnNAVVqPVGQHQEYQPFPK	4123.77	3	gi|156542452	XP_001599110	PREDICTED: similar to high Glx storage protein [Nasonia vitripennis]
4.574e-13	VEVGDLVTYFSDYEVDLNnAVVqPVGQHQEYQPFPK	4123.77	3	gi|156542452	XP_001599110	PREDICTED: similar to high Glx storage protein [Nasonia vitripennis]
4.616e-13	QLLGNAPEFNnIYEYSPSALELGqTAVRDPIFYQLYSK	4351.22	3	gi|156542989	XP_001603025	PREDICTED: similar to high Glx storage protein [Nasonia vitripennis]
4.619e-13	QLLGNAPEFnNIYEYSPSALELGqTAVRDPIFYQLYSK	4351.94	3	gi|156542989	XP_001603025	PREDICTED: similar to high Glx storage protein [Nasonia vitripennis]
4.619e-13	HHHAGEqYHGEQYHGqQYHGVHHGYAGEQYHGK	3864.89	3	gi|156542989	XP_001603025	PREDICTED: similar to high Glx storage protein [Nasonia vitripennis]
4.63e-13	NLADEVKDLLDQIGEGGR	1940.81	3	gi|156544337	XP_001607303	PREDICTED: similar to CG17927-PF [Nasonia vitripennis]
4.631e-13	QLLGNAPEFNnIYEYSPSALELGqTAVRDPIFYQLYSK	4350.98	3	gi|156542452	XP_001599110	PREDICTED: similar to high Glx storage protein [Nasonia vitripennis]
4.632e-13	QLLGNAPEFNnIYEYSPSALELGqTAVRDPIFYQLYSK	4348.5	3	gi|156542452	XP_001599110	PREDICTED: similar to high Glx storage protein [Nasonia vitripennis]
4.633e-13	QLLGNAPEFNNIYEYSPSALELGqTAVRDPIFYQLYSK	4350.45	3	gi|156542989	XP_001603025	PREDICTED: similar to high Glx storage protein [Nasonia vitripennis]
4.641e-13	VEVGDLVTYFSDYEVDLNnAVVQPVGQHqEYQPFPK	4126.08	3	gi|156542452	XP_001599110	PREDICTED: similar to high Glx storage protein [Nasonia vitripennis]
4.645e-13	QLLGnAPEFNNIYEYSPSALELGqTAVRDPIFYQLYSK	4350	3	gi|156542452	XP_001599110	PREDICTED: similar to high Glx storage protein [Nasonia vitripennis]
4.687e-13	QLLGnAPEFNnIYEYSPSALELGqTAVRDPIFYQLYSK	4350.51	3	gi|156542452	XP_001599110	PREDICTED: similar to high Glx storage protein [Nasonia vitripennis]
4.689e-13	QLLGNAPEFNNIYEYSPSALELGQTAVRDPIFYQLYSK	4350.38	3	gi|156542452	XP_001599110	PREDICTED: similar to high Glx storage protein [Nasonia vitripennis]
4.697e-13	qLLGNAPEFNnIYEYSPSALELGqTAVRDPIFYQLYSK	4350.51	3	gi|156542452	XP_001599110	PREDICTED: similar to high Glx storage protein [Nasonia vitripennis]
4.723e-13	QLLGNAPEFNNIYEYSPSALELGqTAVRDPIFYQLYSK	4350.2	3	gi|156542989	XP_001603025	PREDICTED: similar to high Glx storage protein [Nasonia vitripennis]
4.737e-13	qLLGNAPEFNNIYEYSPSALELGQTAVRDPIFYQLYSK	4349.34	3	gi|156542989	XP_001603025	PREDICTED: similar to high Glx storage protein [Nasonia vitripennis]
4.745e-13	HTGPGIMSMANAGPNTNGSQFFITTIK	2792.16	3	gi|156536889	XP_001607048	PREDICTED: similar to putative peptidyl-prolyl cis-trans isomerase isoform 2 [Nasonia vitripennis]
4.778e-13	qLLGNAPEFNnIYEYSPSALELGqTAVRDPIFYQLYSK	4350.71	3	gi|156542452	XP_001599110	PREDICTED: similar to high Glx storage protein [Nasonia vitripennis]
4.787e-13	FVYEAEKFDYDVWSK	1925.39	2	gi|2148173	AAB58985	arylphorin [Calliphora vicina]
4.798e-13	VEDFDWDRPFYPGFWPSLK	2401.05	3	gi|156545567	XP_001607029	PREDICTED: similar to hexamerin [Nasonia vitripennis]
4.821e-13	QLLGNAPEFnNIYEYSPSALELGqTAVRDPIFYQLYSK	4350.78	3	gi|156542989	XP_001603025	PREDICTED: similar to high Glx storage protein [Nasonia vitripennis]
4.825e-13	MAASVNPVIEVTENSGEYTMK	2269.89	2	gi|156547893	XP_001608053	PREDICTED: similar to fatty acid binding protein isoform 2 [Nasonia vitripennis]
4.839e-13	QLLGNAPEFNnIYEYSPSALELGQTAVRDPIFYQLYSK	4350.2	3	gi|156542452	XP_001599110	PREDICTED: similar to high Glx storage protein [Nasonia vitripennis]
4.84e-13	IIELFHYYQEALPAYqYnDVVVPGVHIEK	3448.61	3	gi|156542989	XP_001603025	PREDICTED: similar to high Glx storage protein [Nasonia vitripennis]
4.966e-13	IIELFHYYQEALPAYqYNDVVVPGVHIEK	3446.72	3	gi|156542989	XP_001603025	PREDICTED: similar to high Glx storage protein [Nasonia vitripennis]
4.975e-13	NFDIAANVDYFTNK	1631.62	2	gi|156545565	XP_001607012	PREDICTED: similar to hexamerin 2 [Nasonia vitripennis]
5.016e-13	QLLGNAPEFNNIYEYSPSALELGQTAVRDPIFYQLYSK	4349.22	3	gi|156542989	XP_001603025	PREDICTED: similar to high Glx storage protein [Nasonia vitripennis]
5.03e-13	LKVDDLAAELDASQK	1614.64	2	gi|156544337	XP_001607303	PREDICTED: similar to CG17927-PF [Nasonia vitripennis]
5.088e-13	VIHDnFEIVEGLMTTVHATTATQK	2655.33	3	gi|156547538	XP_001607474	PREDICTED: similar to glyceraldehyde-3-phosphate dehydrogenase [Nasonia vitripennis]
5.114e-13	VEVGDLVTYFSDYEVDLNnAVVQPVGQHQEYqPFPK	4124.9	3	gi|156542452	XP_001599110	PREDICTED: similar to high Glx storage protein [Nasonia vitripennis]
5.138e-13	EKVQYVAIFDLPEYDSPHVVEGLK	2775.98	3	gi|156549941	XP_001602718	PREDICTED: similar to putative alcohol dehydrogenase [Nasonia vitripennis]
5.142e-13	QLLGNAPEFNnIYEYSPSALELGqTAVRDPIFYQLYSK	4351.07	3	gi|156542989	XP_001603025	PREDICTED: similar to high Glx storage protein [Nasonia vitripennis]
5.173e-13	NFDIAANVDYFTNK	1632.22	2	gi|156545565	XP_001607012	PREDICTED: similar to hexamerin 2 [Nasonia vitripennis]
5.201e-13	KGSLNLDNLFGGDPTLGNVVNnAINTNFDAFIK	3493.82	3	gi|156546398	XP_001607045	PREDICTED: similar to ENSANGP00000018364 [Nasonia vitripennis]
5.211e-13	AYLPVNESFGFTADLR	1799.39	2	gi|156550530	XP_001602460	PREDICTED: similar to translation elongation factor 2 [Nasonia vitripennis]
5.212e-13	qLLGNAPEFnNIYEYSPSALELGQTAVRDPIFYQLYSK	4349.91	3	gi|156542452	XP_001599110	PREDICTED: similar to high Glx storage protein [Nasonia vitripennis]
5.213e-13	QQDVIYLLENIAGELPNQHLR	2463.11	3	gi|156542452	XP_001599110	PREDICTED: similar to high Glx storage protein [Nasonia vitripennis]
5.222e-13	qLLGNAPEFNnIYEYSPSALELGQTAVRDPIFYQLYSK	4349.91	3	gi|156542989	XP_001603025	PREDICTED: similar to high Glx storage protein [Nasonia vitripennis]
5.228e-13	VEVGDLVTYFSDYEVDLNNAVVqPVGQHQEYQPFPK	4124.97	3	gi|156542452	XP_001599110	PREDICTED: similar to high Glx storage protein [Nasonia vitripennis]
5.243e-13	KQQDVIYLLEnIAGELPNQHLR	2593.08	3	gi|156542452	XP_001599110	PREDICTED: similar to high Glx storage protein [Nasonia vitripennis]
5.267e-13	VEVGDLVTYFSDYEVDLNnAVVQPVGQHqEYQPFPK	4123.59	3	gi|156542452	XP_001599110	PREDICTED: similar to high Glx storage protein [Nasonia vitripennis]
5.268e-13	QQDVIYLLENIAGELPNQHLR	2463.42	3	gi|156542452	XP_001599110	PREDICTED: similar to high Glx storage protein [Nasonia vitripennis]
5.289e-13	KQQDVIYLLEnIAGELPNqHLR	2593.08	3	gi|156542452	XP_001599110	PREDICTED: similar to high Glx storage protein [Nasonia vitripennis]
5.292e-13	KqQDVIYLLENIAGELPNQHLR	2592.2	3	gi|156542452	XP_001599110	PREDICTED: similar to high Glx storage protein [Nasonia vitripennis]
5.294e-13	VEVGDLVTYFSDYEVDLnNAVVQPVGQHqEYQPFPK	4123.59	3	gi|156542452	XP_001599110	PREDICTED: similar to high Glx storage protein [Nasonia vitripennis]
5.321e-13	EAQEWIESIIGNKFPAGLPIEDVLK	2796.36	3	gi|156551940	XP_001607748	PREDICTED: similar to putative muscular protein 20 [Nasonia vitripennis]
5.323e-13	AFSSAVIqRPDTqGVILPPAYEVYPHYFFDTR	3685.28	3	gi|156542989	XP_001603025	PREDICTED: similar to high Glx storage protein [Nasonia vitripennis]
5.334e-13	KQQDVIYLLEnIAGELPNqHLR	2592.86	3	gi|156542452	XP_001599110	PREDICTED: similar to high Glx storage protein [Nasonia vitripennis]
5.391e-13	HLLTQDLPEDWDKNPVK	2048.09	3	gi|156537243	XP_001605359	PREDICTED: similar to protein disulfide isomerase [Nasonia vitripennis]
5.393e-13	QLLGNAPEFNNIYEYSPSALELGqTAVRDPIFYQLYSK	4350.02	3	gi|156542452	XP_001599110	PREDICTED: similar to high Glx storage protein [Nasonia vitripennis]
5.409e-13	IKDIVKEDDITSDTR	1747.77	2	gi|156548062	XP_001606111	PREDICTED: similar to serpin 6 [Nasonia vitripennis]
5.429e-13	LLDQDFGIGLHPEqLAVPGILDqYYSPMVRPAR	3710.58	3	gi|156548276	XP_001604985	PREDICTED: similar to lethal(2)essential for life protein, l2efl [Nasonia vitripennis]
5.472e-13	QLLGNAPEFNnIYEYSPSALELGQTAVRDPIFYqLYSK	4350.02	3	gi|156542452	XP_001599110	PREDICTED: similar to high Glx storage protein [Nasonia vitripennis]
5.494e-13	QLLGNAPEFnnIYEYSPSALELGQTAVRDPIFYQLYSK	4351.22	3	gi|156542452	XP_001599110	PREDICTED: similar to high Glx storage protein [Nasonia vitripennis]
5.53e-13	VEVGDLVTYFSDYEVDLnNAVVQPVGQHQEYQPFPK	4124.63	3	gi|156542452	XP_001599110	PREDICTED: similar to high Glx storage protein [Nasonia vitripennis]
5.531e-13	QLLGNAPEFnNIYEYSPSALELGqTAVRDPIFYQLYSK	4349.43	3	gi|156542452	XP_001599110	PREDICTED: similar to high Glx storage protein [Nasonia vitripennis]
5.532e-13	LKLEQTLDELEDTLER	1943.96	2	gi|156544337	XP_001607303	PREDICTED: similar to CG17927-PF [Nasonia vitripennis]
5.534e-13	QLLGNAPEFNnIYEYSPSALELGqTAVRDPIFYQLYSK	4349.1	3	gi|156542452	XP_001599110	PREDICTED: similar to high Glx storage protein [Nasonia vitripennis]
5.547e-13	QLLGNAPEFNnIYEYSPSALELGqTAVRDPIFYQLYSK	4351.94	3	gi|156542989	XP_001603025	PREDICTED: similar to high Glx storage protein [Nasonia vitripennis]
5.586e-13	FLNEnWHVEYDQEQQVPYAVSENQWVGYDDER	3987.47	3	gi|156554805	XP_001606158	PREDICTED: similar to teratocyte released chitinase [Nasonia vitripennis]
5.587e-13	QLLGNAPEFNnIYEYSPSALELGqTAVRDPIFYQLYSK	4349.67	3	gi|156542452	XP_001599110	PREDICTED: similar to high Glx storage protein [Nasonia vitripennis]
5.621e-13	AFSSAVIqRPDTqGVILPPAYEVYPHYFFDTR	3685.31	3	gi|156542989	XP_001603025	PREDICTED: similar to high Glx storage protein [Nasonia vitripennis]
5.632e-13	VEVGDLVTYFSDYEVDLnNAVVQPVGQHQEYQPFPK	4125.3	3	gi|156542452	XP_001599110	PREDICTED: similar to high Glx storage protein [Nasonia vitripennis]
5.636e-13	MAASVNPVIEVTENSGEYTMK	2270.26	2	gi|156547891	XP_001608047	PREDICTED: similar to fatty acid binding protein isoform 1 [Nasonia vitripennis]
5.651e-13	GAYSSQSPYYInYPEQLYGFPAR	2672.97	3	gi|156542452	XP_001599110	PREDICTED: similar to high Glx storage protein [Nasonia vitripennis]
5.682e-13	QLLGNAPEFNNIYEYSPSALELGqTAVRDPIFYQLYSK	4350.35	3	gi|156542989	XP_001603025	PREDICTED: similar to high Glx storage protein [Nasonia vitripennis]
5.688e-13	VEVGDLVTYFSDYEVDLNnAVVQPVGQHQEYQPFPK	4125.3	3	gi|156542452	XP_001599110	PREDICTED: similar to high Glx storage protein [Nasonia vitripennis]
5.757e-13	QLLGNAPEFNnIYEYSPSALELGqTAVRDPIFYQLYSK	4350.35	3	gi|156542989	XP_001603025	PREDICTED: similar to high Glx storage protein [Nasonia vitripennis]
5.81e-13	KQqDVIYLLENIAGELPNQHLR	2591.91	3	gi|156542452	XP_001599110	PREDICTED: similar to high Glx storage protein [Nasonia vitripennis]
5.844e-13	AFSSAVIqRPDTqGVILPPAYEVYPHYFFDTR	3685.41	3	gi|156542989	XP_001603025	PREDICTED: similar to high Glx storage protein [Nasonia vitripennis]
5.844e-13	VEVGDLVTYFSDYEVDLnNAVVQPVGQHqEYQPFPK	4126.08	3	gi|156542452	XP_001599110	PREDICTED: similar to high Glx storage protein [Nasonia vitripennis]
5.856e-13	QLLGNAPEFNnIYEYSPSALELGqTAVRDPIFYQLYSK	4350.74	3	gi|156542452	XP_001599110	PREDICTED: similar to high Glx storage protein [Nasonia vitripennis]
5.862e-13	GYQGHEEqLQqFYNNEFIGDIIGGAISLDGKPLGYPFDR	4385.76	3	gi|156542989	XP_001603025	PREDICTED: similar to high Glx storage protein [Nasonia vitripennis]
5.873e-13	QLLGNAPEFNnIYEYSPSALELGQTAVRDPIFYQLYSK	4349.84	3	gi|156542452	XP_001599110	PREDICTED: similar to high Glx storage protein [Nasonia vitripennis]
5.915e-13	KGDEGDVWVAQnDEPPFAVEEIKDVEK	3044.58	3	gi|156549941	XP_001602718	PREDICTED: similar to putative alcohol dehydrogenase [Nasonia vitripennis]
5.954e-13	VEVGDLVTYFSDYEVDLNnAVVQPVGQHQEYQPFPK	4125.05	3	gi|156542452	XP_001599110	PREDICTED: similar to high Glx storage protein [Nasonia vitripennis]
5.958e-13	VEVGDLVTYFSDYEVDLnNAVVQPVGQHQEYQPFPK	4125.05	3	gi|156542452	XP_001599110	PREDICTED: similar to high Glx storage protein [Nasonia vitripennis]
5.97e-13	KQQDVIYLLEnIAGELPnQHLR	2593.08	3	gi|156542452	XP_001599110	PREDICTED: similar to high Glx storage protein [Nasonia vitripennis]
5.982e-13	KQQDVIYLLENIAGELPNQHLR	2592.32	3	gi|156542452	XP_001599110	PREDICTED: similar to high Glx storage protein [Nasonia vitripennis]
6.004e-13	QLLGNAPEFnNIYEYSPSALELGqTAVRDPIFYQLYSK	4350.98	3	gi|156542989	XP_001603025	PREDICTED: similar to high Glx storage protein [Nasonia vitripennis]
6.015e-13	VEVGDLVTYFSDYEVDLNNAVVqPVGQHQEYQPFPK	4123.77	3	gi|156542452	XP_001599110	PREDICTED: similar to high Glx storage protein [Nasonia vitripennis]
6.085e-13	AFSSAVIQRPDTQGVILPPAYEVYPHYFFDTR	3685.8	3	gi|156542989	XP_001603025	PREDICTED: similar to high Glx storage protein [Nasonia vitripennis]
6.09e-13	QLLGNAPEFnNIYEYSPSALELGqTAVRDPIFYQLYSK	4351.19	3	gi|156542452	XP_001599110	PREDICTED: similar to high Glx storage protein [Nasonia vitripennis]
6.1e-13	HYFYELDQFVYDITEGQNVITR	2751.06	3	gi|156542452	XP_001599110	PREDICTED: similar to high Glx storage protein [Nasonia vitripennis]
6.18e-13	qLLGNAPEFNNIYEYSPSALELGqTAVRDPIFYQLYSK	4349.34	3	gi|156542452	XP_001599110	PREDICTED: similar to high Glx storage protein [Nasonia vitripennis]
6.19e-13	QLLGNAPEFnnIYEYSPSALELGQTAVRDPIFYQLYSK	4351.5	3	gi|156542452	XP_001599110	PREDICTED: similar to high Glx storage protein [Nasonia vitripennis]
6.197e-13	QLLGNAPEFNNIYEYSPSALELGQTAVRDPIFYQLYSK	4348.31	3	gi|156542989	XP_001603025	PREDICTED: similar to high Glx storage protein [Nasonia vitripennis]
6.199e-13	QLLGNAPEFNnIYEYSPSALELGqTAVRDPIFYQLYSK	4350.29	3	gi|156542989	XP_001603025	PREDICTED: similar to high Glx storage protein [Nasonia vitripennis]
6.309e-13	QLLGNAPEFNNIYEYSPSALELGQTAVR	3093.39	3	gi|156542989	XP_001603025	PREDICTED: similar to high Glx storage protein [Nasonia vitripennis]
6.325e-13	VEVGDLVTYFSDYEVDLNNAVVqPVGqHQEYQPFPK	4125.3	3	gi|156542452	XP_001599110	PREDICTED: similar to high Glx storage protein [Nasonia vitripennis]
6.349e-13	KqQDVIYLLEnIAGELPNQHLR	2592.32	3	gi|156542452	XP_001599110	PREDICTED: similar to high Glx storage protein [Nasonia vitripennis]
6.372e-13	qLLGnAPEFnnIYEYSPSALELGqTAVRDPIFYQLYSK	4354.67	3	gi|156542989	XP_001603025	PREDICTED: similar to high Glx storage protein [Nasonia vitripennis]
6.427e-13	QLLGNAPEFnNIYEYSPSALELGQTAVRDPIFYQLYSK	4350.98	3	gi|156542989	XP_001603025	PREDICTED: similar to high Glx storage protein [Nasonia vitripennis]
6.537e-13	KQqDVIYLLEnIAGELPNQHLR	2592.32	3	gi|156542452	XP_001599110	PREDICTED: similar to high Glx storage protein [Nasonia vitripennis]
6.55e-13	QLLGNAPEFNNIYEYSPSALELGqTAVRDPIFYQLYSK	4351.22	3	gi|156542989	XP_001603025	PREDICTED: similar to high Glx storage protein [Nasonia vitripennis]
6.561e-13	QLLGnAPEFNNIYEYSPSALELGQTAVRDPIFYQLYSK	4350.29	3	gi|156542452	XP_001599110	PREDICTED: similar to high Glx storage protein [Nasonia vitripennis]
6.577e-13	QQDVIYLLEnIAGELPNQHLR	2461.77	3	gi|156542452	XP_001599110	PREDICTED: similar to high Glx storage protein [Nasonia vitripennis]
6.649e-13	FGIPVIVAINAHQSDTPAELQLVK	2560.26	3	gi|156551075	XP_001602774	PREDICTED: similar to ENSANGP00000016878 [Nasonia vitripennis]
6.653e-13	QLLGNAPEFnNIYEYSPSALELGQTAVRDPIFYQLYSK	4348.59	3	gi|156542989	XP_001603025	PREDICTED: similar to high Glx storage protein [Nasonia vitripennis]
6.68e-13	LGEHNIDVLEGnEQFINAAK	2208.8	3	gi|77777777	XP_222222	trypsin [Sus scrofa]
6.688e-13	IKDIVKEDDITSDTR	1747.45	2	gi|156548062	XP_001606111	PREDICTED: similar to serpin 6 [Nasonia vitripennis]
6.693e-13	qLLGNAPEFNNIYEYSPSALELGQTAVRDPIFYQLYSK	4350.29	3	gi|156542452	XP_001599110	PREDICTED: similar to high Glx storage protein [Nasonia vitripennis]
6.732e-13	LGEHNIDVLEGnEQFINAAK	2211.41	3	gi|77777777	XP_222222	trypsin [Sus scrofa]
6.76e-13	qLLGNAPEFNNIYEYSPSALELGqTAVRDPIFYQLYSK	4349.81	3	gi|156542452	XP_001599110	PREDICTED: similar to high Glx storage protein [Nasonia vitripennis]
6.766e-13	QLLGNAPEFNnIYEYSPSALELGQTAVRDPIFYQLYSK	4348.59	3	gi|156542989	XP_001603025	PREDICTED: similar to high Glx storage protein [Nasonia vitripennis]
6.77e-13	KQqDVIYLLEnIAGELPNQHLR	2592.86	3	gi|156542452	XP_001599110	PREDICTED: similar to high Glx storage protein [Nasonia vitripennis]
6.776e-13	YKLESSENFDEYMK	1783.73	3	gi|156547891	XP_001608047	PREDICTED: similar to fatty acid binding protein isoform 1 [Nasonia vitripennis]
6.807e-13	NLADEVKDLLDQIGEGGR	1942.38	3	gi|156544337	XP_001607303	PREDICTED: similar to CG17927-PF [Nasonia vitripennis]
6.815e-13	NSHQFAGQSYDYPSVQQLK	2197.53	3	gi|156542452	XP_001599110	PREDICTED: similar to high Glx storage protein [Nasonia vitripennis]
6.834e-13	QLLGNAPEFNnIYEYSPSALELGQTAVRDPIFYQLYSK	4348.5	3	gi|156542989	XP_001603025	PREDICTED: similar to high Glx storage protein [Nasonia vitripennis]
6.855e-13	IIELFHYYQEALPAYQYnDVVVPGVHIEK	3449.04	3	gi|156542989	XP_001603025	PREDICTED: similar to high Glx storage protein [Nasonia vitripennis]
6.954e-13	QLLGNAPEFNNIYEYSPSALELGQTAVRDPIFYQLYSK	4350.41	3	gi|156542989	XP_001603025	PREDICTED: similar to high Glx storage protein [Nasonia vitripennis]
6.965e-13	qLLGNAPEFNNIYEYSPSALELGqTAVRDPIFYQLYSK	4349.88	3	gi|156542452	XP_001599110	PREDICTED: similar to high Glx storage protein [Nasonia vitripennis]
6.986e-13	DDFHGLILPSIYEIFPQYFFNSK	2790.66	3	gi|288282	CAA42033	arylphorin subunit [Calliphora vicina]
7.006e-13	QLLGNAPEFnNIYEYSPSALELGQTAVRDPIFYQLYSK	4348.5	3	gi|156542989	XP_001603025	PREDICTED: similar to high Glx storage protein [Nasonia vitripennis]
7.015e-13	QLLGNAPEFNnIYEYSPSALELGQTAVRDPIFYQLYSK	4348.46	3	gi|156542452	XP_001599110	PREDICTED: similar to high Glx storage protein [Nasonia vitripennis]
7.038e-13	QLLGNAPEFNnIYEYSPSALELGqTAVRDPIFYQLYSK	4351.1	3	gi|156542452	XP_001599110	PREDICTED: similar to high Glx storage protein [Nasonia vitripennis]
7.046e-13	QLLGNAPEFnNIYEYSPSALELGqTAVRDPIFYQLYSK	4351.1	3	gi|156542989	XP_001603025	PREDICTED: similar to high Glx storage protein [Nasonia vitripennis]
7.048e-13	qLLGnAPEFNNIYEYSPSALELGQTAVRDPIFYQLYSK	4349.91	3	gi|156542452	XP_001599110	PREDICTED: similar to high Glx storage protein [Nasonia vitripennis]
7.083e-13	AFIEANNVAVVGFFK	1625.73	2	gi|156537243	XP_001605359	PREDICTED: similar to protein disulfide isomerase [Nasonia vitripennis]
7.086e-13	GYQGHEEqLQqFYNNEFIGDIIGGAISLDGKPLGYPFDR	4386.71	3	gi|156542989	XP_001603025	PREDICTED: similar to high Glx storage protein [Nasonia vitripennis]
7.138e-13	HGFILPADQIVPNGEEILDSFLAMFDEALK	3330.09	3	gi|156548926	XP_001606826	PREDICTED: similar to putative carboxypeptidase A-like [Nasonia vitripennis]
7.172e-13	qLLGnAPEFNNIYEYSPSALELGQTAVRDPIFYQLYSK	4349.64	3	gi|156542989	XP_001603025	PREDICTED: similar to high Glx storage protein [Nasonia vitripennis]
7.191e-13	QQDVIYLLENIAGELPNQHLR	2461.16	3	gi|156542452	XP_001599110	PREDICTED: similar to high Glx storage protein [Nasonia vitripennis]
7.193e-13	QLLGNAPEFnNIYEYSPSALELGqTAVRDPIFYQLYSK	4350.66	3	gi|156542989	XP_001603025	PREDICTED: similar to high Glx storage protein [Nasonia vitripennis]
7.206e-13	QLLGNAPEFNnIYEYSPSALELGqTAVRDPIFYQLYSK	4350.66	3	gi|156542452	XP_001599110	PREDICTED: similar to high Glx storage protein [Nasonia vitripennis]
7.241e-13	GYQGHEEQLQqFYnNEFIGDIIGGAISLDGKPLGYPFDR	4386.62	3	gi|156542989	XP_001603025	PREDICTED: similar to high Glx storage protein [Nasonia vitripennis]
7.249e-13	QLLGnAPEFNnIYEYSPSALELGqTAVRDPIFYQLYSK	4350.21	3	gi|156542989	XP_001603025	PREDICTED: similar to high Glx storage protein [Nasonia vitripennis]
7.323e-13	YIADENGFQPQGAHLPVGPVIPPGILR	2855.99	3	gi|156542502	XP_001600091	PREDICTED: similar to pupal cuticle protein 78E, putative [Nasonia vitripennis]
7.354e-13	qLLGNAPEFNnIYEYSPSALELGQTAVRDPIFYQLYSK	4350.51	3	gi|156542452	XP_001599110	PREDICTED: similar to high Glx storage protein [Nasonia vitripennis]
7.367e-13	QLLGnAPEFNNIYEYSPSALELGqTAVRDPIFYQLYSK	4350.02	3	gi|156542989	XP_001603025	PREDICTED: similar to high Glx storage protein [Nasonia vitripennis]
7.375e-13	QLLGNAPEFnnIYEYSPSALELGQTAVRDPIFYQLYSK	4350.69	3	gi|156542452	XP_001599110	PREDICTED: similar to high Glx storage protein [Nasonia vitripennis]
7.41e-13	VEVGDLVTYFSDYEVDLNNAVVqPVGqHQEYQPFPK	4126.07	3	gi|156542452	XP_001599110	PREDICTED: similar to high Glx storage protein [Nasonia vitripennis]
7.446e-13	QLLGNAPEFnNIYEYSPSALELGQTAVRDPIFYQLYSK	4349.09	3	gi|156542989	XP_001603025	PREDICTED: similar to high Glx storage protein [Nasonia vitripennis]
7.547e-13	NGHGAHYYYIHQQLLAR	2041.11	3	gi|156542452	XP_001599110	PREDICTED: similar to high Glx storage protein [Nasonia vitripennis]
7.578e-13	VEVGDLVTYFSDYEVDLNNAVVqPVGqHQEYQPFPK	4125.51	3	gi|156542452	XP_001599110	PREDICTED: similar to high Glx storage protein [Nasonia vitripennis]
7.594e-13	YEFEPYLQNYENPSVVK	2118.51	2	gi|156542989	XP_001603025	PREDICTED: similar to high Glx storage protein [Nasonia vitripennis]
7.617e-13	GAYSSQSPYYINYPEqLYGFPAR	2671.22	3	gi|156542452	XP_001599110	PREDICTED: similar to high Glx storage protein [Nasonia vitripennis]
7.621e-13	LGEHNIDVLEGnEQFINAAK	2210.63	3	gi|77777777	XP_222222	trypsin [Sus scrofa]
7.622e-13	YVADEnGFQPqGDHLPVAHEIPVAIQR	3000.95	3	gi|156550105	XP_001605762	PREDICTED: similar to Endocuticle structural glycoprotein SgAbd-1 [Nasonia vitripennis]
7.632e-13	GYQGHEEQLqQFYnNEFIGDIIGGAISLDGKPLGYPFDR	4387.17	3	gi|156542989	XP_001603025	PREDICTED: similar to high Glx storage protein [Nasonia vitripennis]
7.674e-13	EKVQYVAIFDLPEYDSPHVVEGLK	2776.26	3	gi|156549941	XP_001602718	PREDICTED: similar to putative alcohol dehydrogenase [Nasonia vitripennis]
7.688e-13	IIELFHYYQEALPAYQYNDVVVPGVNIEK	3425.48	3	gi|156542452	XP_001599110	PREDICTED: similar to high Glx storage protein [Nasonia vitripennis]
7.753e-13	QLLGNAPEFNnIYEYSPSALELGQTAVRDPIFYQLYSK	4349.88	3	gi|156542452	XP_001599110	PREDICTED: similar to high Glx storage protein [Nasonia vitripennis]
7.792e-13	NLADEVKDLLDQIGEGGR	1942.13	3	gi|156544337	XP_001607303	PREDICTED: similar to CG17927-PF [Nasonia vitripennis]
7.879e-13	qLLGNAPEFNNIYEYSPSALELGQTAVRDPIFYQLYSK	4351.07	3	gi|156542989	XP_001603025	PREDICTED: similar to high Glx storage protein [Nasonia vitripennis]
7.879e-13	VHVNQDQFVNAFAK	1617.33	3	gi|156542452	XP_001599110	PREDICTED: similar to high Glx storage protein [Nasonia vitripennis]
7.901e-13	QLLGNAPEFnnIYEYSPSALELGQTAVRDPIFYQLYSK	4349.1	3	gi|156542452	XP_001599110	PREDICTED: similar to high Glx storage protein [Nasonia vitripennis]
7.917e-13	QLLGNAPEFnNIYEYSPSALELGQTAVRDPIFYQLYSK	4350.5	3	gi|156542989	XP_001603025	PREDICTED: similar to high Glx storage protein [Nasonia vitripennis]
7.936e-13	QLLGnAPEFNNIYEYSPSALELGQTAVRDPIFYQLYSK	4349.91	3	gi|156542452	XP_001599110	PREDICTED: similar to high Glx storage protein [Nasonia vitripennis]
8.005e-13	IITHPNFNGNTLDNDIMLIK	2283.27	2	gi|77777777	XP_222222	trypsin [Sus scrofa]
8.127e-13	QLLGnAPEFNNIYEYSPSALELGqTAVRDPIFYQLYSK	4349.88	3	gi|156542452	XP_001599110	PREDICTED: similar to high Glx storage protein [Nasonia vitripennis]
8.136e-13	IIELFHYYQEALPAYQYNDVVVPGVHIEK	3446.72	3	gi|156542989	XP_001603025	PREDICTED: similar to high Glx storage protein [Nasonia vitripennis]
8.237e-13	TFNQELDQAIASAANER	1877.93	2	gi|156537145	XP_001603591	PREDICTED: similar to Sorting and assembly machinery component 50 homolog (S. cerevisiae) [Nasonia vitripennis]
8.238e-13	KSHDVDGPqHEYMTGDR	1971.35	3	gi|156545718	XP_001604915	PREDICTED: similar to hexamerin [Nasonia vitripennis]
8.252e-13	KQQDVIYLLEnIAGELPNQHLR	2591.79	3	gi|156542452	XP_001599110	PREDICTED: similar to high Glx storage protein [Nasonia vitripennis]
8.273e-13	GYQGHEEQLQqFYNnEFIGDIIGGAISLDGKPLGYPFDR	4387.17	3	gi|156542989	XP_001603025	PREDICTED: similar to high Glx storage protein [Nasonia vitripennis]
8.28e-13	QLLGNAPEFnNIYEYSPSALELGqTAVRDPIFYQLYSK	4350.39	3	gi|156542452	XP_001599110	PREDICTED: similar to high Glx storage protein [Nasonia vitripennis]
8.295e-13	LGEHNIDVLEGnEQFINAAK	2209.29	3	gi|77777777	XP_222222	trypsin [Sus scrofa]
8.297e-13	SAIVNAFYEPNENSIqFPAGILQGVFFDK	3217.5	3	gi|156552722	XP_001599405	PREDICTED: similar to zinc metalloprotease [Nasonia vitripennis]
8.303e-13	EWISPATVTYLLNQFLTSK	2209.78	2	gi|156548926	XP_001606826	PREDICTED: similar to putative carboxypeptidase A-like [Nasonia vitripennis]
8.307e-13	QLLGNAPEFnNIYEYSPSALELGqTAVRDPIFYQLYSK	4348.98	3	gi|156542452	XP_001599110	PREDICTED: similar to high Glx storage protein [Nasonia vitripennis]
8.317e-13	NSHQFAGQSYDYPSVQQLK	2195.78	3	gi|156542452	XP_001599110	PREDICTED: similar to high Glx storage protein [Nasonia vitripennis]
8.359e-13	IHGGYqSVDVIPDFDNHVITEGNWHWGYLYK	3660.09	3	gi|156542989	XP_001603025	PREDICTED: similar to high Glx storage protein [Nasonia vitripennis]
8.389e-13	SAIVNAFYEPNENSIqFPAGILQGVFFDK	3216.47	3	gi|156552724	XP_001599431	PREDICTED: similar to zinc metalloprotease [Nasonia vitripennis]
8.389e-13	KQQDVIYLLEnIAGELPNQHLR	2591.91	3	gi|156542452	XP_001599110	PREDICTED: similar to high Glx storage protein [Nasonia vitripennis]
8.41e-13	KLEADInELEIALDHANKANAEAQK	2749.95	3	gi|156544337	XP_001607303	PREDICTED: similar to CG17927-PF [Nasonia vitripennis]
8.43e-13	qLLGNAPEFNNIYEYSPSALELGqTAVRDPIFYQLYSK	4350.56	3	gi|156542989	XP_001603025	PREDICTED: similar to high Glx storage protein [Nasonia vitripennis]
8.443e-13	QLLGNAPEFNNIYEYSPSALELGQTAVRDPIFYqLYSK	4347.54	3	gi|156542452	XP_001599110	PREDICTED: similar to high Glx storage protein [Nasonia vitripennis]
8.489e-13	qLLGNAPEFNNIYEYSPSALELGqTAVRDPIFYQLYSK	4351.08	3	gi|156542989	XP_001603025	PREDICTED: similar to high Glx storage protein [Nasonia vitripennis]
8.524e-13	NSHQATGQSYDWPSVQQIR	2201.57	2	gi|156542989	XP_001603025	PREDICTED: similar to high Glx storage protein [Nasonia vitripennis]
8.53e-13	DLNLDINKLNVnGGAIAVGHPLGASGSR	2773.17	3	gi|156546522	XP_001606212	PREDICTED: similar to ENSANGP00000013285 [Nasonia vitripennis]
8.596e-13	HYFFELDqFYYDIVEGHnAIVR	2776.53	3	gi|156542989	XP_001603025	PREDICTED: similar to high Glx storage protein [Nasonia vitripennis]
8.598e-13	QLLGNAPEFnNIYEYSPSALELGqTAVRDPIFYQLYSK	4350.2	3	gi|156542452	XP_001599110	PREDICTED: similar to high Glx storage protein [Nasonia vitripennis]
8.619e-13	QLLGNAPEFNNIYEYSPSALELGqTAVRDPIFYQLYSK	4349.75	3	gi|156542452	XP_001599110	PREDICTED: similar to high Glx storage protein [Nasonia vitripennis]
8.664e-13	QLLGNAPEFnNIYEYSPSALELGQTAVRDPIFYQLYSK	4350.45	3	gi|156542989	XP_001603025	PREDICTED: similar to high Glx storage protein [Nasonia vitripennis]
8.705e-13	ILDAIHLGHVITPqGAFLSLYqPEGLnILGELIEGTGR	4056.57	3	gi|156542452	XP_001599110	PREDICTED: similar to high Glx storage protein [Nasonia vitripennis]
8.746e-13	VHVNQDQFVNAFAK	1617.18	3	gi|156542452	XP_001599110	PREDICTED: similar to high Glx storage protein [Nasonia vitripennis]
8.807e-13	qQDVIYLLENIAGELPNQHLR	2461.77	3	gi|156542452	XP_001599110	PREDICTED: similar to high Glx storage protein [Nasonia vitripennis]
8.818e-13	QqDVIYLLENIAGELPNQHLR	2461.77	3	gi|156542452	XP_001599110	PREDICTED: similar to high Glx storage protein [Nasonia vitripennis]
8.919e-13	qLLGNAPEFNnIYEYSPSALELGqTAVRDPIFYQLYSK	4352.97	3	gi|156542989	XP_001603025	PREDICTED: similar to high Glx storage protein [Nasonia vitripennis]
8.954e-13	VEVGDLVTYFSDYEVDLNNAVVQPVGQHQEYqPFPK	4125.71	3	gi|156542452	XP_001599110	PREDICTED: similar to high Glx storage protein [Nasonia vitripennis]
8.968e-13	QLLGNAPEFnNIYEYSPSALELGQTAVRDPIFYQLYSK	4350.56	3	gi|156542452	XP_001599110	PREDICTED: similar to high Glx storage protein [Nasonia vitripennis]
8.968e-13	QLLGNAPEFNnIYEYSPSALELGQTAVRDPIFYQLYSK	4350.56	3	gi|156542989	XP_001603025	PREDICTED: similar to high Glx storage protein [Nasonia vitripennis]
9.041e-13	LSSDEFQGLVDKLLDNAELQNLIK	2703.72	3	gi|156542193	XP_001599856	PREDICTED: similar to major allergen Bla g 1.02 [Nasonia vitripennis]
9.066e-13	QLLGNAPEFnNIYEYSPSALELGqTAVRDPIFYqLYSK	4352.99	3	gi|156542989	XP_001603025	PREDICTED: similar to high Glx storage protein [Nasonia vitripennis]
9.08e-13	QLLGNAPEFNnIYEYSPSALELGqTAVRDPIFYQLYSK	4349.88	3	gi|156542989	XP_001603025	PREDICTED: similar to high Glx storage protein [Nasonia vitripennis]
9.088e-13	QLLGNAPEFnNIYEYSPSALELGqTAVRDPIFYQLYSK	4352.15	3	gi|156542989	XP_001603025	PREDICTED: similar to high Glx storage protein [Nasonia vitripennis]
9.093e-13	QLLGNAPEFNNIYEYSPSALELGqTAVRDPIFYQLYSK	4349.67	3	gi|156542452	XP_001599110	PREDICTED: similar to high Glx storage protein [Nasonia vitripennis]
9.097e-13	QLLGNAPEFNnIYEYSPSALELGqTAVRDPIFYQLYSK	4350.71	3	gi|156542989	XP_001603025	PREDICTED: similar to high Glx storage protein [Nasonia vitripennis]
9.107e-13	QLLGNAPEFNnIYEYSPSALELGqTAVRDPIFYQLYSK	4351.8	3	gi|156542989	XP_001603025	PREDICTED: similar to high Glx storage protein [Nasonia vitripennis]
9.115e-13	KGSLNLDNLFGGDPTLGNVVNNAINTNFDAFIK	3493.64	3	gi|156546398	XP_001607045	PREDICTED: similar to ENSANGP00000018364 [Nasonia vitripennis]
9.122e-13	qLLGNAPEFNNIYEYSPSALELGqTAVRDPIFYQLYSK	4350.35	3	gi|156542989	XP_001603025	PREDICTED: similar to high Glx storage protein [Nasonia vitripennis]
9.169e-13	GYQGHEEQLqqFYNNEFIGDIIGGAISLDGKPLGYPFDR	4387.17	3	gi|156542989	XP_001603025	PREDICTED: similar to high Glx storage protein [Nasonia vitripennis]
9.209e-13	GYQGHEEQLQQFYNNEFIGDIIGGAISLDGKPLGYPFDR	4387.17	3	gi|156542989	XP_001603025	PREDICTED: similar to high Glx storage protein [Nasonia vitripennis]
9.239e-13	QLLGNAPEFNnIYEYSPSALELGqTAVRDPIFYQLYSK	4348.34	3	gi|156542452	XP_001599110	PREDICTED: similar to high Glx storage protein [Nasonia vitripennis]
9.255e-13	QLLGnAPEFNNIYEYSPSALELGqTAVRDPIFYQLYSK	4350.35	3	gi|156542452	XP_001599110	PREDICTED: similar to high Glx storage protein [Nasonia vitripennis]
9.257e-13	QLLGNAPEFNnIYEYSPSALELGqTAVRDPIFYQLYSK	4348.82	3	gi|156542452	XP_001599110	PREDICTED: similar to high Glx storage protein [Nasonia vitripennis]
9.312e-13	LSFGANKPGVFIEGGIHAR	1970.36	3	gi|156548926	XP_001606826	PREDICTED: similar to putative carboxypeptidase A-like [Nasonia vitripennis]
9.34e-13	QLLGNAPEFNNIYEYSPSALELGQTAVRDPIFYQLYSK	4349.37	3	gi|156542452	XP_001599110	PREDICTED: similar to high Glx storage protein [Nasonia vitripennis]
9.376e-13	LASMLDGVLqYVDDVLAGK	2007.57	3	gi|156552677	XP_001599303	PREDICTED: similar to eukaryotic translation initiation factor 3 subunit 5 epsilon-like protein [Nasonia vitripennis]
9.396e-13	NLADEVKDLLDQIGEGGR	1942.55	3	gi|156544337	XP_001607303	PREDICTED: similar to CG17927-PF [Nasonia vitripennis]
9.396e-13	AAFDDAIAELDTLSEESYKDSTLIMqLLR	3259.1	3	gi|156553657	XP_001600604	PREDICTED: similar to ENSANGP00000012072 [Nasonia vitripennis]
9.422e-13	QLLGNAPEFnNIYEYSPSALELGqTAVRDPIFYQLYSK	4351.85	3	gi|156542452	XP_001599110	PREDICTED: similar to high Glx storage protein [Nasonia vitripennis]
9.506e-13	HYFYELDQFVYDITEGQNVITR	2751	3	gi|156542452	XP_001599110	PREDICTED: similar to high Glx storage protein [Nasonia vitripennis]
9.511e-13	QLLGnAPEFNNIYEYSPSALELGqTAVRDPIFYQLYSK	4349.1	3	gi|156542452	XP_001599110	PREDICTED: similar to high Glx storage protein [Nasonia vitripennis]
9.532e-13	VEVGDLVTYFSDYEVDLNnAVVqPVGQHQEYQPFPK	4126.17	3	gi|156542452	XP_001599110	PREDICTED: similar to high Glx storage protein [Nasonia vitripennis]
9.538e-13	qLLGNAPEFNNIYEYSPSALELGqTAVRDPIFYQLYSK	4349.1	3	gi|156542989	XP_001603025	PREDICTED: similar to high Glx storage protein [Nasonia vitripennis]
9.578e-13	VEVGDLVTYFSDYEVDLnNAVVqPVGQHQEYQPFPK	4126.17	3	gi|156542452	XP_001599110	PREDICTED: similar to high Glx storage protein [Nasonia vitripennis]
9.603e-13	QLLGNAPEFnNIYEYSPSALELGQTAVRDPIFYQLYSK	4350.09	3	gi|156542989	XP_001603025	PREDICTED: similar to high Glx storage protein [Nasonia vitripennis]
9.648e-13	qLLGNAPEFnNIYEYSPSALELGqTAVRDPIFYQLYSK	4351.65	3	gi|156542452	XP_001599110	PREDICTED: similar to high Glx storage protein [Nasonia vitripennis]
9.651e-13	QLLGNAPEFnnIYEYSPSALELGQTAVRDPIFYQLYSK	4351.01	3	gi|156542452	XP_001599110	PREDICTED: similar to high Glx storage protein [Nasonia vitripennis]
9.662e-13	QLLGNAPEFnNIYEYSPSALELGQTAVRDPIFYQLYSK	4349.1	3	gi|156542989	XP_001603025	PREDICTED: similar to high Glx storage protein [Nasonia vitripennis]
9.665e-13	qLLGNAPEFNnIYEYSPSALELGqTAVRDPIFYQLYSK	4350.21	3	gi|156542989	XP_001603025	PREDICTED: similar to high Glx storage protein [Nasonia vitripennis]
9.71e-13	QLLGNAPEFnNIYEYSPSALELGQTAVRDPIFYQLYSK	4350	3	gi|156542989	XP_001603025	PREDICTED: similar to high Glx storage protein [Nasonia vitripennis]
9.715e-13	QLLGNAPEFNNIYEYSPSALELGqTAVRDPIFYQLYSK	4351.01	3	gi|156542989	XP_001603025	PREDICTED: similar to high Glx storage protein [Nasonia vitripennis]
9.762e-13	VEVGDLVTYFSDYEVDLNNAVVqPVGqHQEYQPFPK	4126.08	3	gi|156542452	XP_001599110	PREDICTED: similar to high Glx storage protein [Nasonia vitripennis]
9.77e-13	qLLGNAPEFNnIYEYSPSALELGQTAVRDPIFYQLYSK	4350.03	3	gi|156542452	XP_001599110	PREDICTED: similar to high Glx storage protein [Nasonia vitripennis]
9.787e-13	qLLGNAPEFnNIYEYSPSALELGQTAVRDPIFYQLYSK	4350.03	3	gi|156542452	XP_001599110	PREDICTED: similar to high Glx storage protein [Nasonia vitripennis]
9.788e-13	VEVGDLVTYFSDYEVDLnnAVVQPVGQHQEYQPFPK	4126.17	3	gi|156542452	XP_001599110	PREDICTED: similar to high Glx storage protein [Nasonia vitripennis]
9.835e-13	QLLGNAPEFNNIYEYSPSALELGqTAVRDPIFYQLYSK	4349.73	3	gi|156542989	XP_001603025	PREDICTED: similar to high Glx storage protein [Nasonia vitripennis]
9.851e-13	HHHAGEQYHGEqYHGQqYHGVHHGYAGEQYHGK	3864.48	3	gi|156542989	XP_001603025	PREDICTED: similar to high Glx storage protein [Nasonia vitripennis]
1.003e-12	EIGYSYEFEPYLQNYENPSTVK	2670.41	3	gi|156542452	XP_001599110	PREDICTED: similar to high Glx storage protein [Nasonia vitripennis]
1.006e-12	QLLGNAPEFnnIYEYSPSALELGQTAVRDPIFYQLYSK	4349.67	3	gi|156542989	XP_001603025	PREDICTED: similar to high Glx storage protein [Nasonia vitripennis]
1.015e-12	FLNENWHVEYDqEQQVPYAVSEnQWVGYDDER	3987.47	3	gi|156554805	XP_001606158	PREDICTED: similar to teratocyte released chitinase [Nasonia vitripennis]
1.017e-12	QLLGNAPEFnnIYEYSPSALELGQTAVRDPIFYQLYSK	4348.43	3	gi|156542989	XP_001603025	PREDICTED: similar to high Glx storage protein [Nasonia vitripennis]
1.018e-12	FIQVESLPLIVEFNQETAR	2232.7	2	gi|156537243	XP_001605359	PREDICTED: similar to protein disulfide isomerase [Nasonia vitripennis]
1.019e-12	LGQGLAPIKELDYYYEHIETPYKPNFR	3255.2	3	gi|156542452	XP_001599110	PREDICTED: similar to high Glx storage protein [Nasonia vitripennis]
1.02e-12	NSHQFAGQSYDYPSVQQLK	2196.68	2	gi|156542452	XP_001599110	PREDICTED: similar to high Glx storage protein [Nasonia vitripennis]
1.02e-12	FLNENWHVEYDqEQQVPYAVSENqWVGYDDER	3987.47	3	gi|156554805	XP_001606158	PREDICTED: similar to teratocyte released chitinase [Nasonia vitripennis]
1.022e-12	QLLGNAPEFNnIYEYSPSALELGqTAVRDPIFYQLYSK	4351.83	3	gi|156542452	XP_001599110	PREDICTED: similar to high Glx storage protein [Nasonia vitripennis]
1.024e-12	RQNAILLDITTVDLHQGR	2063.27	3	gi|984655	BAA06161	storage protein-binding protein [Sarcophaga peregrina]
1.025e-12	qLLGNAPEFNNIYEYSPSALELGqTAVRDPIFYQLYSK	4350.74	3	gi|156542989	XP_001603025	PREDICTED: similar to high Glx storage protein [Nasonia vitripennis]
1.025e-12	DDADEIQDILGEITGAR	1830.24	2	gi|156542899	XP_001601265	PREDICTED: similar to ENSANGP00000012664 [Nasonia vitripennis]
1.027e-12	VEVGDLVTYFSDYEVDLNnAVVQPVGQHQEYQPFPK	4124.6	3	gi|156542452	XP_001599110	PREDICTED: similar to high Glx storage protein [Nasonia vitripennis]
1.027e-12	VEVGDLVTYFSDYEVDLnNAVVQPVGQHQEYQPFPK	4124.6	3	gi|156542452	XP_001599110	PREDICTED: similar to high Glx storage protein [Nasonia vitripennis]
1.027e-12	QLLGNAPEFnNIYEYSPSALELGQTAVRDPIFYqLYSK	4350.26	3	gi|156542452	XP_001599110	PREDICTED: similar to high Glx storage protein [Nasonia vitripennis]
1.028e-12	IIELFHYYQEALPAYQYNDVVVPGVHIEK	3447.75	3	gi|156542989	XP_001603025	PREDICTED: similar to high Glx storage protein [Nasonia vitripennis]
1.032e-12	VEVGDLVTYFSDYEVDLNNAVVQPVGQHQEYQPFPK	4123.77	3	gi|156542452	XP_001599110	PREDICTED: similar to high Glx storage protein [Nasonia vitripennis]
1.041e-12	QLLGNAPEFNNIYEYSPSALELGQTAVRDPIFYQLYSK	4348.43	3	gi|156542989	XP_001603025	PREDICTED: similar to high Glx storage protein [Nasonia vitripennis]
1.042e-12	KqQDVIYLLENIAGELPNQHLR	2590.11	3	gi|156542452	XP_001599110	PREDICTED: similar to high Glx storage protein [Nasonia vitripennis]
1.047e-12	KqqDVIYLLENIAGELPNQHLR	2592.87	3	gi|156542452	XP_001599110	PREDICTED: similar to high Glx storage protein [Nasonia vitripennis]
1.051e-12	YVADENGFQPqGDHLPVAHEIPVAIQR	3000.95	3	gi|156550105	XP_001605762	PREDICTED: similar to Endocuticle structural glycoprotein SgAbd-1 [Nasonia vitripennis]
1.066e-12	QLLGNAPEFNNIYEYSPSALELGqTAVRDPIFYQLYSK	4348.82	3	gi|156542989	XP_001603025	PREDICTED: similar to high Glx storage protein [Nasonia vitripennis]
1.081e-12	LLESASIKPVMNqIELHINLNQK	2632.49	3	gi|156548392	XP_001603938	PREDICTED: similar to aldo-keto reductase [Nasonia vitripennis]
1.083e-12	KqQDVIYLLENIAGELPNQHLR	2591.91	3	gi|156542452	XP_001599110	PREDICTED: similar to high Glx storage protein [Nasonia vitripennis]
1.088e-12	QLLGNAPEFnNIYEYSPSALELGqTAVRDPIFYQLYSK	4349.73	3	gi|156542989	XP_001603025	PREDICTED: similar to high Glx storage protein [Nasonia vitripennis]
1.095e-12	qQDVIYLLEnIAGELPNQHLR	2462.99	3	gi|156542452	XP_001599110	PREDICTED: similar to high Glx storage protein [Nasonia vitripennis]
1.096e-12	QLLGnAPEFNNIYEYSPSALELGqTAVRDPIFYQLYSK	4350.74	3	gi|156542989	XP_001603025	PREDICTED: similar to high Glx storage protein [Nasonia vitripennis]
1.096e-12	QqDVIYLLEnIAGELPNQHLR	2462.99	3	gi|156542452	XP_001599110	PREDICTED: similar to high Glx storage protein [Nasonia vitripennis]
1.097e-12	ADKDKFQVVLDVQQFKPEEInVK	2717.88	3	gi|156548276	XP_001604985	PREDICTED: similar to lethal(2)essential for life protein, l2efl [Nasonia vitripennis]
1.097e-12	KVLNAIEGHAPFQYDNR	1972.02	3	gi|156545565	XP_001607012	PREDICTED: similar to hexamerin 2 [Nasonia vitripennis]
1.099e-12	IIELFHYYQEALPAYqYnDVVVPGVHIEK	3449.09	3	gi|156542989	XP_001603025	PREDICTED: similar to high Glx storage protein [Nasonia vitripennis]
1.101e-12	QLLGNAPEFnNIYEYSPSALELGQTAVRDPIFYQLYSK	4350.02	3	gi|156542989	XP_001603025	PREDICTED: similar to high Glx storage protein [Nasonia vitripennis]
1.101e-12	qLLGNAPEFNnIYEYSPSALELGQTAVRDPIFYQLYSK	4348.43	3	gi|156542989	XP_001603025	PREDICTED: similar to high Glx storage protein [Nasonia vitripennis]
1.105e-12	QLLGNAPEFnnIYEYSPSALELGQTAVRDPIFYQLYSK	4352.19	3	gi|156542452	XP_001599110	PREDICTED: similar to high Glx storage protein [Nasonia vitripennis]
1.107e-12	QLLGNAPEFNnIYEYSPSALELGQTAVRDPIFYqLYSK	4352.18	3	gi|156542989	XP_001603025	PREDICTED: similar to high Glx storage protein [Nasonia vitripennis]
1.112e-12	VEVGDLVTYFSDYEVDLNNAVVQPVGQHQEYqPFPK	4126.05	3	gi|156542452	XP_001599110	PREDICTED: similar to high Glx storage protein [Nasonia vitripennis]
1.115e-12	NLADEVKDLLDQIGEGGR	1940.73	3	gi|156544337	XP_001607303	PREDICTED: similar to CG17927-PF [Nasonia vitripennis]
1.116e-12	QLLGnAPEFNNIYEYSPSALELGqTAVRDPIFYQLYSK	4350.89	3	gi|156542452	XP_001599110	PREDICTED: similar to high Glx storage protein [Nasonia vitripennis]
1.119e-12	YEFEPYLQNYENPSVVK	2118.94	2	gi|156542989	XP_001603025	PREDICTED: similar to high Glx storage protein [Nasonia vitripennis]
1.122e-12	QLLGNAPEFnNIYEYSPSALELGQTAVRDPIFYQLYSK	4351.22	3	gi|156542989	XP_001603025	PREDICTED: similar to high Glx storage protein [Nasonia vitripennis]
1.122e-12	qLLGNAPEFNNIYEYSPSALELGqTAVRDPIFYQLYSK	4350.89	3	gi|156542452	XP_001599110	PREDICTED: similar to high Glx storage protein [Nasonia vitripennis]
1.137e-12	YVADEnGFqPQGDHLPVAHEIPVAIQR	3000.95	3	gi|156550105	XP_001605762	PREDICTED: similar to Endocuticle structural glycoprotein SgAbd-1 [Nasonia vitripennis]
1.147e-12	LGEHNIDVLEGnEQFINAAK	2209.46	3	gi|77777777	XP_222222	trypsin [Sus scrofa]
1.156e-12	QLLGnAPEFNNIYEYSPSALELGQTAVRDPIFYQLYSK	4349.79	3	gi|156542989	XP_001603025	PREDICTED: similar to high Glx storage protein [Nasonia vitripennis]
1.157e-12	YVADENGFQPQGDHLPVAHEIPVAIQR	3000.69	3	gi|156550105	XP_001605762	PREDICTED: similar to Endocuticle structural glycoprotein SgAbd-1 [Nasonia vitripennis]
1.16e-12	QLLGNAPEFnnIYEYSPSALELGQTAVRDPIFYQLYSK	4349.43	3	gi|156542989	XP_001603025	PREDICTED: similar to high Glx storage protein [Nasonia vitripennis]
1.161e-12	KQqDVIYLLENIAGELPNQHLR	2590.11	3	gi|156542452	XP_001599110	PREDICTED: similar to high Glx storage protein [Nasonia vitripennis]
1.162e-12	QLLGNAPEFnNIYEYSPSALELGQTAVRDPIFYQLYSK	4351.07	3	gi|156542452	XP_001599110	PREDICTED: similar to high Glx storage protein [Nasonia vitripennis]
1.164e-12	LGEHnIDVLEGNEQFINAAK	2211.08	3	gi|77777777	XP_222222	trypsin [Sus scrofa]
1.171e-12	qLLGNAPEFNNIYEYSPSALELGqTAVRDPIFYQLYSK	4349.88	3	gi|156542452	XP_001599110	PREDICTED: similar to high Glx storage protein [Nasonia vitripennis]
1.171e-12	VEVGDLVTYFSDYEVDLNnAVVQPVGqHQEYQPFPK	4124.63	3	gi|156542452	XP_001599110	PREDICTED: similar to high Glx storage protein [Nasonia vitripennis]
1.175e-12	QLLGNAPEFNnIYEYSPSALELGQTAVRDPIFYQLYSK	4349.79	3	gi|156542989	XP_001603025	PREDICTED: similar to high Glx storage protein [Nasonia vitripennis]
1.175e-12	QLLGNAPEFnNIYEYSPSALELGQTAVRDPIFYQLYSK	4349.79	3	gi|156542989	XP_001603025	PREDICTED: similar to high Glx storage protein [Nasonia vitripennis]
1.182e-12	QQDVIYLLENIAGELPNQHLR	2463.41	3	gi|156542452	XP_001599110	PREDICTED: similar to high Glx storage protein [Nasonia vitripennis]
1.192e-12	QLLGNAPEFNNIYEYSPSALELGqTAVRDPIFYQLYSK	4350.72	3	gi|156542989	XP_001603025	PREDICTED: similar to high Glx storage protein [Nasonia vitripennis]
1.199e-12	QLLGNAPEFnNIYEYSPSALELGqTAVRDPIFYQLYSK	4349.1	3	gi|156542452	XP_001599110	PREDICTED: similar to high Glx storage protein [Nasonia vitripennis]
1.202e-12	VEVGDLVTYFSDYEVDLnnAVVQPVGQHQEYQPFPK	4126.08	3	gi|156542452	XP_001599110	PREDICTED: similar to high Glx storage protein [Nasonia vitripennis]
1.202e-12	KQqDVIYLLENIAGELPNQHLR	2591.34	3	gi|156542452	XP_001599110	PREDICTED: similar to high Glx storage protein [Nasonia vitripennis]
1.202e-12	QLLGNAPEFnNIYEYSPSALELGqTAVRDPIFYQLYSK	4350.75	3	gi|156542452	XP_001599110	PREDICTED: similar to high Glx storage protein [Nasonia vitripennis]
1.202e-12	QLLGNAPEFNnIYEYSPSALELGqTAVRDPIFYQLYSK	4350.75	3	gi|156542989	XP_001603025	PREDICTED: similar to high Glx storage protein [Nasonia vitripennis]
1.203e-12	QLLGNAPEFnNIYEYSPSALELGQTAVRDPIFYQLYSK	4349.81	3	gi|156542989	XP_001603025	PREDICTED: similar to high Glx storage protein [Nasonia vitripennis]
1.203e-12	QLLGNAPEFNNIYEYSPSALELGQTAVRDPIFYQLYSK	4349.24	3	gi|156542452	XP_001599110	PREDICTED: similar to high Glx storage protein [Nasonia vitripennis]
1.206e-12	AVFIDLEPTVVDEVR	1701.54	2	gi|156548149	XP_001607699	PREDICTED: similar to alpha tubulin [Nasonia vitripennis]
1.207e-12	AGEIEIAGFnPSAEEADEGTDEAVESGVDVVLNHR	3627.93	3	gi|156551051	XP_001605644	PREDICTED: similar to translationally controlled tumor protein [Nasonia vitripennis]
1.211e-12	GYQGHEEQLqQFYNnEFIGDIIGGAISLDGKPLGYPFDR	4386.62	3	gi|156542989	XP_001603025	PREDICTED: similar to high Glx storage protein [Nasonia vitripennis]
1.216e-12	LASMLDGVLQYVDDVLAGK	2006.56	2	gi|156552677	XP_001599303	PREDICTED: similar to eukaryotic translation initiation factor 3 subunit 5 epsilon-like protein [Nasonia vitripennis]
1.218e-12	QLLGNAPEFNNIYEYSPSALELGqTAVRDPIFYQLYSK	4350.42	3	gi|156542452	XP_001599110	PREDICTED: similar to high Glx storage protein [Nasonia vitripennis]
1.225e-12	VQDYVNKYGLDYqQAQGEK	2246	3	gi|156542452	XP_001599110	PREDICTED: similar to high Glx storage protein [Nasonia vitripennis]
1.225e-12	LLDQDFGIGLHPEQLAVPGILDqYYSPMVRPAR	3709.89	3	gi|156548276	XP_001604985	PREDICTED: similar to lethal(2)essential for life protein, l2efl [Nasonia vitripennis]
1.227e-12	QLLGNAPEFNnIYEYSPSALELGQTAVRDPIFYQLYSK	4348.98	3	gi|156542989	XP_001603025	PREDICTED: similar to high Glx storage protein [Nasonia vitripennis]
1.227e-12	NSHQFAGQSYDYPSVQQLK	2197.43	3	gi|156542452	XP_001599110	PREDICTED: similar to high Glx storage protein [Nasonia vitripennis]
1.233e-12	QLLGNAPEFnnIYEYSPSALELGqTAVRDPIFYQLYSK	4351.8	3	gi|156542452	XP_001599110	PREDICTED: similar to high Glx storage protein [Nasonia vitripennis]
1.244e-12	qLLGNAPEFnNIYEYSPSALELGqTAVRDPIFYQLYSK	4351.41	3	gi|156542989	XP_001603025	PREDICTED: similar to high Glx storage protein [Nasonia vitripennis]
1.247e-12	QLLGNAPEFNnIYEYSPSALELGQTAVRDPIFYQLYSK	4350.5	3	gi|156542452	XP_001599110	PREDICTED: similar to high Glx storage protein [Nasonia vitripennis]
1.249e-12	QLLGNAPEFNNIYEYSPSALELGQTAVRDPIFYQLYSK	4350	3	gi|156542452	XP_001599110	PREDICTED: similar to high Glx storage protein [Nasonia vitripennis]
1.25e-12	NGHGAHYYYIHQQLLAR	2040.65	3	gi|156542452	XP_001599110	PREDICTED: similar to high Glx storage protein [Nasonia vitripennis]
1.253e-12	QLLGNAPEFNnIYEYSPSALELGqTAVRDPIFYQLYSK	4350.12	3	gi|156542452	XP_001599110	PREDICTED: similar to high Glx storage protein [Nasonia vitripennis]
1.254e-12	qLLGNAPEFnNIYEYSPSALELGqTAVRDPIFYQLYSK	4349.88	3	gi|156542452	XP_001599110	PREDICTED: similar to high Glx storage protein [Nasonia vitripennis]
1.259e-12	QLLGNAPEFnNIYEYSPSALELGqTAVRDPIFYQLYSK	4349.4	3	gi|156542452	XP_001599110	PREDICTED: similar to high Glx storage protein [Nasonia vitripennis]
1.26e-12	qLLGNAPEFnNIYEYSPSALELGQTAVRDPIFYQLYSK	4349.88	3	gi|156542452	XP_001599110	PREDICTED: similar to high Glx storage protein [Nasonia vitripennis]
1.261e-12	QLLGNAPEFNnIYEYSPSALELGQTAVRDPIFYqLYSK	4350.38	3	gi|156542989	XP_001603025	PREDICTED: similar to high Glx storage protein [Nasonia vitripennis]
1.275e-12	QQDVIYLLENIAGELPNQHLR	2462.96	3	gi|156542452	XP_001599110	PREDICTED: similar to high Glx storage protein [Nasonia vitripennis]
1.28e-12	QLLGNAPEFnNIYEYSPSALELGQTAVRDPIFYQLYSK	4349.45	3	gi|156542989	XP_001603025	PREDICTED: similar to high Glx storage protein [Nasonia vitripennis]
1.28e-12	VEVGDLVTYFSDYEVDLNnAVVQPVGQHQEYqPFPK	4126.05	3	gi|156542452	XP_001599110	PREDICTED: similar to high Glx storage protein [Nasonia vitripennis]
1.281e-12	VHVNQDQFVNAFAK	1616.43	2	gi|156542452	XP_001599110	PREDICTED: similar to high Glx storage protein [Nasonia vitripennis]
1.286e-12	KQQDVIYLLENIAGELPNqHLR	2592.3	3	gi|156542452	XP_001599110	PREDICTED: similar to high Glx storage protein [Nasonia vitripennis]
1.29e-12	QLLGnAPEFNnIYEYSPSALELGQTAVRDPIFYQLYSK	4349.45	3	gi|156542452	XP_001599110	PREDICTED: similar to high Glx storage protein [Nasonia vitripennis]
1.291e-12	QLLGNAPEFNNIYEYSPSALELGqTAVRDPIFYQLYSK	4350.29	3	gi|156542452	XP_001599110	PREDICTED: similar to high Glx storage protein [Nasonia vitripennis]
1.296e-12	KQqDVIYLLENIAGELPNQHLR	2591.43	3	gi|156542452	XP_001599110	PREDICTED: similar to high Glx storage protein [Nasonia vitripennis]
1.3e-12	QLLGNAPEFnNIYEYSPSALELGQTAVRDPIFYQLYSK	4349.88	3	gi|156542989	XP_001603025	PREDICTED: similar to high Glx storage protein [Nasonia vitripennis]
1.302e-12	KQQDVIYLLENIAGELPNQHLR	2590.77	3	gi|156542452	XP_001599110	PREDICTED: similar to high Glx storage protein [Nasonia vitripennis]
1.305e-12	qLLGNAPEFNNIYEYSPSALELGqTAVRDPIFYQLYSK	4349.91	3	gi|156542452	XP_001599110	PREDICTED: similar to high Glx storage protein [Nasonia vitripennis]
1.316e-12	QLLGNAPEFnNIYEYSPSALELGqTAVRDPIFYQLYSK	4349.45	3	gi|156542452	XP_001599110	PREDICTED: similar to high Glx storage protein [Nasonia vitripennis]
1.318e-12	QLLGNAPEFNnIYEYSPSALELGqTAVRDPIFYQLYSK	4349.94	3	gi|156542452	XP_001599110	PREDICTED: similar to high Glx storage protein [Nasonia vitripennis]
1.318e-12	QLLGNAPEFnNIYEYSPSALELGqTAVRDPIFYQLYSK	4349.64	3	gi|156542452	XP_001599110	PREDICTED: similar to high Glx storage protein [Nasonia vitripennis]
1.319e-12	QLLGNAPEFnNIYEYSPSALELGqTAVRDPIFYQLYSK	4349.94	3	gi|156542452	XP_001599110	PREDICTED: similar to high Glx storage protein [Nasonia vitripennis]
1.319e-12	QLLGNAPEFNnIYEYSPSALELGQTAVRDPIFYQLYSK	4349.63	3	gi|156542989	XP_001603025	PREDICTED: similar to high Glx storage protein [Nasonia vitripennis]
1.32e-12	QLLGNAPEFNNIYEYSPSALELGQTAVRDPIFYQLYSK	4349.73	3	gi|156542452	XP_001599110	PREDICTED: similar to high Glx storage protein [Nasonia vitripennis]
1.326e-12	QLLGNAPEFNnIYEYSPSALELGQTAVRDPIFYQLYSK	4350.98	3	gi|156542989	XP_001603025	PREDICTED: similar to high Glx storage protein [Nasonia vitripennis]
1.327e-12	qLLGNAPEFNnIYEYSPSALELGQTAVRDPIFYQLYSK	4352.19	3	gi|156542452	XP_001599110	PREDICTED: similar to high Glx storage protein [Nasonia vitripennis]
1.33e-12	EIGYSYEFEPYLqnYENPSTVK	2670.35	3	gi|156542452	XP_001599110	PREDICTED: similar to high Glx storage protein [Nasonia vitripennis]
1.332e-12	AFIEANNVAVVGFFK	1626.41	2	gi|156537243	XP_001605359	PREDICTED: similar to protein disulfide isomerase [Nasonia vitripennis]
1.334e-12	QLLGNAPEFnNIYEYSPSALELGQTAVRDPIFYQLYSK	4350.2	3	gi|156542452	XP_001599110	PREDICTED: similar to high Glx storage protein [Nasonia vitripennis]
1.344e-12	QLLGnAPEFNNIYEYSPSALELGqTAVRDPIFYQLYSK	4349.75	3	gi|156542452	XP_001599110	PREDICTED: similar to high Glx storage protein [Nasonia vitripennis]
1.347e-12	qLLGNAPEFNNIYEYSPSALELGqTAVRDPIFYQLYSK	4349.75	3	gi|156542452	XP_001599110	PREDICTED: similar to high Glx storage protein [Nasonia vitripennis]
1.372e-12	QLLGNAPEFnNIYEYSPSALELGQTAVRDPIFYQLYSK	4350.03	3	gi|156542452	XP_001599110	PREDICTED: similar to high Glx storage protein [Nasonia vitripennis]
1.382e-12	QLLGNAPEFNnIYEYSPSALELGQTAVRDPIFYQLYSK	4350.03	3	gi|156542452	XP_001599110	PREDICTED: similar to high Glx storage protein [Nasonia vitripennis]
1.383e-12	VEVGDLVTYFSDYEVDLNNAVVqPVGQHqEYQPFPK	4125.3	3	gi|156542452	XP_001599110	PREDICTED: similar to high Glx storage protein [Nasonia vitripennis]
1.388e-12	NLADEVKDLLDQIGEGGR	1942.09	2	gi|156544337	XP_001607303	PREDICTED: similar to CG17927-PF [Nasonia vitripennis]
1.39e-12	QLLGnAPEFNNIYEYSPSALELGqTAVRDPIFYQLYSK	4350.45	3	gi|156542989	XP_001603025	PREDICTED: similar to high Glx storage protein [Nasonia vitripennis]
1.393e-12	qLLGNAPEFNNIYEYSPSALELGqTAVRDPIFYQLYSK	4350.45	3	gi|156542452	XP_001599110	PREDICTED: similar to high Glx storage protein [Nasonia vitripennis]
1.396e-12	qLLGNAPEFNNIYEYSPSALELGqTAVRDPIFYQLYSK	4350.63	3	gi|156542452	XP_001599110	PREDICTED: similar to high Glx storage protein [Nasonia vitripennis]
1.397e-12	QLLGNAPEFNNIYEYSPSALELGqTAVRDPIFYQLYSK	4350.71	3	gi|156542452	XP_001599110	PREDICTED: similar to high Glx storage protein [Nasonia vitripennis]
1.408e-12	QLLGNAPEFnNIYEYSPSALELGqTAVRDPIFYQLYSK	4350.33	3	gi|156542989	XP_001603025	PREDICTED: similar to high Glx storage protein [Nasonia vitripennis]
1.408e-12	VEVGDLVTYFSDYEVDLNNAVVQPVGqHqEYQPFPK	4125.3	3	gi|156542452	XP_001599110	PREDICTED: similar to high Glx storage protein [Nasonia vitripennis]
1.411e-12	HHHAGEQYHGEQYHGQqYHGVHHGYAGEqYHGK	3863.6	3	gi|156542989	XP_001603025	PREDICTED: similar to high Glx storage protein [Nasonia vitripennis]
1.415e-12	QLLGNAPEFNnIYEYSPSALELGqTAVRDPIFYQLYSK	4350.33	3	gi|156542989	XP_001603025	PREDICTED: similar to high Glx storage protein [Nasonia vitripennis]
1.42e-12	QLLGNAPEFnNIYEYSPSALELGqTAVRDPIFYQLYSK	4351.22	3	gi|156542452	XP_001599110	PREDICTED: similar to high Glx storage protein [Nasonia vitripennis]
1.426e-12	QLLGNAPEFNnIYEYSPSALELGqTAVRDPIFYQLYSK	4352.15	3	gi|156542989	XP_001603025	PREDICTED: similar to high Glx storage protein [Nasonia vitripennis]
1.432e-12	VHVNQDQFVNAFAK	1617.14	3	gi|156542452	XP_001599110	PREDICTED: similar to high Glx storage protein [Nasonia vitripennis]
1.438e-12	QLLGNAPEFNnIYEYSPSALELGQTAVRDPIFYQLYSK	4349.09	3	gi|156542989	XP_001603025	PREDICTED: similar to high Glx storage protein [Nasonia vitripennis]
1.438e-12	QLLGNAPEFNNIYEYSPSALELGQTAVRDPIFYQLYSK	4348.34	3	gi|156542452	XP_001599110	PREDICTED: similar to high Glx storage protein [Nasonia vitripennis]
1.441e-12	IYTPEGLnILGNMIEGNADSMNEQYYGNIDMLMR	3881.12	3	gi|156545567	XP_001607029	PREDICTED: similar to hexamerin [Nasonia vitripennis]
1.45e-12	qLLGnAPEFNnIYEYSPSALELGQTAVRDPIFYQLYSK	4350.66	3	gi|156542452	XP_001599110	PREDICTED: similar to high Glx storage protein [Nasonia vitripennis]
1.45e-12	qLLGnAPEFnNIYEYSPSALELGQTAVRDPIFYQLYSK	4350.66	3	gi|156542452	XP_001599110	PREDICTED: similar to high Glx storage protein [Nasonia vitripennis]
1.456e-12	VEVGDLVTYFSDYEVDLNnAVVQPVGQHQEYqPFPK	4123.59	3	gi|156542452	XP_001599110	PREDICTED: similar to high Glx storage protein [Nasonia vitripennis]
1.459e-12	QLLGNAPEFnNIYEYSPSALELGqTAVRDPIFYQLYSK	4348.43	3	gi|156542452	XP_001599110	PREDICTED: similar to high Glx storage protein [Nasonia vitripennis]
1.471e-12	IITHPNFNGNTLDNDImLIK	2299.17	3	gi|77777777	XP_222222	trypsin [Sus scrofa]
1.474e-12	qLLGNAPEFNNIYEYSPSALELGQTAVRDPIFYQLYSK	4349.88	3	gi|156542989	XP_001603025	PREDICTED: similar to high Glx storage protein [Nasonia vitripennis]
1.483e-12	qLLGnAPEFNNIYEYSPSALELGqTAVRDPIFYQLYSK	4351.22	3	gi|156542452	XP_001599110	PREDICTED: similar to high Glx storage protein [Nasonia vitripennis]
1.483e-12	HYFYELDQFVYDITEGqNVITR	2750.01	3	gi|156542452	XP_001599110	PREDICTED: similar to high Glx storage protein [Nasonia vitripennis]
1.484e-12	QLLGNAPEFnNIYEYSPSALELGqTAVRDPIFYQLYSK	4350.14	3	gi|156542452	XP_001599110	PREDICTED: similar to high Glx storage protein [Nasonia vitripennis]
1.491e-12	qLLGNAPEFNnIYEYSPSALELGqTAVRDPIFYQLYSK	4350.15	3	gi|156542452	XP_001599110	PREDICTED: similar to high Glx storage protein [Nasonia vitripennis]
1.492e-12	LQYPDnVSDAIMDLITDAEPGTVWVVENDEPHFK	3858.63	3	gi|156549973	XP_001603697	PREDICTED: similar to putative alcohol dehydrogenase [Nasonia vitripennis]
1.499e-12	qLLGNAPEFnNIYEYSPSALELGqTAVRDPIFYQLYSK	4350.15	3	gi|156542452	XP_001599110	PREDICTED: similar to high Glx storage protein [Nasonia vitripennis]
1.499e-12	NGHGAHYYYIHQQLLAR	2041.44	3	gi|156542452	XP_001599110	PREDICTED: similar to high Glx storage protein [Nasonia vitripennis]
1.503e-12	QLLGnAPEFnNIYEYSPSALELGqTAVRDPIFYQLYSK	4350.15	3	gi|156542452	XP_001599110	PREDICTED: similar to high Glx storage protein [Nasonia vitripennis]
1.503e-12	QLLGnAPEFNnIYEYSPSALELGqTAVRDPIFYQLYSK	4350.15	3	gi|156542452	XP_001599110	PREDICTED: similar to high Glx storage protein [Nasonia vitripennis]
1.506e-12	HYFYELDQFVYDITEGqNVITR	2751.35	3	gi|156542452	XP_001599110	PREDICTED: similar to high Glx storage protein [Nasonia vitripennis]
1.51e-12	YVADENGFqPQGDHLPVAHEIPVAIQR	3000.95	3	gi|156550105	XP_001605762	PREDICTED: similar to Endocuticle structural glycoprotein SgAbd-1 [Nasonia vitripennis]
1.511e-12	VHVNQDQFVNAFAK	1615.95	2	gi|156542452	XP_001599110	PREDICTED: similar to high Glx storage protein [Nasonia vitripennis]
1.513e-12	QLLGNAPEFNNIYEYSPSALELGqTAVRDPIFYQLYSK	4349.43	3	gi|156542452	XP_001599110	PREDICTED: similar to high Glx storage protein [Nasonia vitripennis]
1.513e-12	VEVGDLVTYFSDYEVDLNNAVVqPVGQHQEYQPFPK	4126.05	3	gi|156542452	XP_001599110	PREDICTED: similar to high Glx storage protein [Nasonia vitripennis]
1.523e-12	VQDWFHHVEETLKEYYEQGKK	2693.46	3	gi|156542120	XP_001601691	PREDICTED: hypothetical protein [Nasonia vitripennis]
1.542e-12	QLLGNAPEFNNIYEYSPSALELGqTAVRDPIFYQLYSK	4349.4	3	gi|156542989	XP_001603025	PREDICTED: similar to high Glx storage protein [Nasonia vitripennis]
1.543e-12	qLLGnAPEFNNIYEYSPSALELGQTAVRDPIFYQLYSK	4349.87	3	gi|156542989	XP_001603025	PREDICTED: similar to high Glx storage protein [Nasonia vitripennis]
1.545e-12	QLLGNAPEFnNIYEYSPSALELGqTAVRDPIFYqLYSK	4352.15	3	gi|156542989	XP_001603025	PREDICTED: similar to high Glx storage protein [Nasonia vitripennis]
1.564e-12	FLNENWHVEYDqEQqVPYAVSENQWVGYDDER	3987.47	3	gi|156554805	XP_001606158	PREDICTED: similar to teratocyte released chitinase [Nasonia vitripennis]
1.578e-12	QLLGNAPEFnNIYEYSPSALELGQTAVRDPIFYqLYSK	4350.02	3	gi|156542452	XP_001599110	PREDICTED: similar to high Glx storage protein [Nasonia vitripennis]
1.592e-12	LGEHNIDVLEGnEQFINAAK	2210.19	3	gi|77777777	XP_222222	trypsin [Sus scrofa]
1.598e-12	QLLGNAPEFNnIYEYSPSALELGQTAVRDPIFYQLYSK	4351.07	3	gi|156542452	XP_001599110	PREDICTED: similar to high Glx storage protein [Nasonia vitripennis]
1.613e-12	QLLGNAPEFNNIYEYSPSALELGqTAVRDPIFYQLYSK	4348.95	3	gi|156542989	XP_001603025	PREDICTED: similar to high Glx storage protein [Nasonia vitripennis]
1.626e-12	VLNAIEGHAPFQYDNR	1843.77	3	gi|156545565	XP_001607012	PREDICTED: similar to hexamerin 2 [Nasonia vitripennis]
1.63e-12	KLEADInELEIALDHANK	2036.49	3	gi|156544337	XP_001607303	PREDICTED: similar to CG17927-PF [Nasonia vitripennis]
1.632e-12	qLLGNAPEFNnIYEYSPSALELGQTAVRDPIFYQLYSK	4349.09	3	gi|156542452	XP_001599110	PREDICTED: similar to high Glx storage protein [Nasonia vitripennis]
1.635e-12	QLLGNAPEFNnIYEYSPSALELGQTAVRDPIFYQLYSK	4350.45	3	gi|156542989	XP_001603025	PREDICTED: similar to high Glx storage protein [Nasonia vitripennis]
1.643e-12	QLLGnAPEFnNIYEYSPSALELGqTAVRDPIFYqLYSK	4353.8	3	gi|156542989	XP_001603025	PREDICTED: similar to high Glx storage protein [Nasonia vitripennis]
1.647e-12	qLLGNAPEFnNIYEYSPSALELGqTAVRDPIFYqLYSK	4353.8	3	gi|156542989	XP_001603025	PREDICTED: similar to high Glx storage protein [Nasonia vitripennis]
1.649e-12	QLLGNAPEFNNIYEYSPSALELGQTAVRDPIFYQLYSK	4350.02	3	gi|156542452	XP_001599110	PREDICTED: similar to high Glx storage protein [Nasonia vitripennis]
1.652e-12	QLLGNAPEFNnIYEYSPSALELGQTAVRDPIFYQLYSK	4349.88	3	gi|156542989	XP_001603025	PREDICTED: similar to high Glx storage protein [Nasonia vitripennis]
1.653e-12	QLLGNAPEFnNIYEYSPSALELGqTAVRDPIFYQLYSK	4350.51	3	gi|156542452	XP_001599110	PREDICTED: similar to high Glx storage protein [Nasonia vitripennis]
1.658e-12	QLLGNAPEFNnIYEYSPSALELGqTAVRDPIFYQLYSK	4350.39	3	gi|156542989	XP_001603025	PREDICTED: similar to high Glx storage protein [Nasonia vitripennis]
1.668e-12	qLLGNAPEFNNIYEYSPSALELGQTAVRDPIFYQLYSK	4349.79	3	gi|156542989	XP_001603025	PREDICTED: similar to high Glx storage protein [Nasonia vitripennis]
1.675e-12	YLNGVNFPGRDEHHYITPR	2285.9	3	gi|156542989	XP_001603025	PREDICTED: similar to high Glx storage protein [Nasonia vitripennis]
1.675e-12	QLLGNAPEFnNIYEYSPSALELGqTAVRDPIFYQLYSK	4350.47	3	gi|156542452	XP_001599110	PREDICTED: similar to high Glx storage protein [Nasonia vitripennis]
1.675e-12	QLLGNAPEFNnIYEYSPSALELGqTAVRDPIFYQLYSK	4350.47	3	gi|156542989	XP_001603025	PREDICTED: similar to high Glx storage protein [Nasonia vitripennis]
1.678e-12	FDSSLDRDQPFTFQLGVGQVIK	2497.82	3	gi|156542024	XP_001599993	PREDICTED: similar to fk506-binding protein [Nasonia vitripennis]
1.695e-12	LEAEKDELQAALEEAEAALEQEEnKVLR	3169.91	3	gi|156544337	XP_001607303	PREDICTED: similar to CG17927-PF [Nasonia vitripennis]
1.709e-12	QLLGNAPEFNNIYEYSPSALELGqTAVRDPIFYQLYSK	4349.45	3	gi|156542989	XP_001603025	PREDICTED: similar to high Glx storage protein [Nasonia vitripennis]
1.712e-12	VQDYVNKYGLDYqQAQGEK	2247.38	3	gi|156542452	XP_001599110	PREDICTED: similar to high Glx storage protein [Nasonia vitripennis]
1.738e-12	QLLGNAPEFNNIYEYSPSALELGqTAVRDPIFYQLYSK	4350.53	3	gi|156542452	XP_001599110	PREDICTED: similar to high Glx storage protein [Nasonia vitripennis]
1.741e-12	QLLGNAPEFNnIYEYSPSALELGQTAVRDPIFYQLYSK	4349.45	3	gi|156542989	XP_001603025	PREDICTED: similar to high Glx storage protein [Nasonia vitripennis]
1.742e-12	HIRLPAIYEIYPNLFFDAK	2320.14	3	gi|156545565	XP_001607012	PREDICTED: similar to hexamerin 2 [Nasonia vitripennis]
1.744e-12	QLLGnAPEFNnIYEYSPSALELGQTAVRDPIFYQLYSK	4352.19	3	gi|156542452	XP_001599110	PREDICTED: similar to high Glx storage protein [Nasonia vitripennis]
1.75e-12	VDLGVDILDDAAPLHIR	1832.94	3	gi|156555785	XP_001603238	PREDICTED: similar to GH08974p [Nasonia vitripennis]
1.765e-12	LGQGLEPIRELDnYWEHIETPYKPHLR	3304.83	3	gi|156542989	XP_001603025	PREDICTED: similar to high Glx storage protein [Nasonia vitripennis]
1.771e-12	KGSLNLDNLFGGDPTLGnVVNNAINTNFDAFIK	3493.64	3	gi|156546398	XP_001607045	PREDICTED: similar to ENSANGP00000018364 [Nasonia vitripennis]
1.784e-12	GYQGHEEqLQQFYNNEFIGDIIGGAISLDGKPLGYPFDR	4386.62	3	gi|156542989	XP_001603025	PREDICTED: similar to high Glx storage protein [Nasonia vitripennis]
1.784e-12	QLLGnAPEFNnIYEYSPSALELGqTAVRDPIFYQLYSK	4352.97	3	gi|156542989	XP_001603025	PREDICTED: similar to high Glx storage protein [Nasonia vitripennis]
1.785e-12	QLLGnAPEFnNIYEYSPSALELGQTAVRDPIFYQLYSK	4349.88	3	gi|156542452	XP_001599110	PREDICTED: similar to high Glx storage protein [Nasonia vitripennis]
1.787e-12	FDGALNVDLTEFQTNLVPYPR	2409.41	2	gi|156548568	XP_001606870	PREDICTED: similar to alpha tubulin [Nasonia vitripennis]
1.79e-12	QLLGnAPEFNNIYEYSPSALELGqTAVRDPIFYQLYSK	4348.59	3	gi|156542452	XP_001599110	PREDICTED: similar to high Glx storage protein [Nasonia vitripennis]
1.795e-12	qLLGnAPEFNNIYEYSPSALELGqTAVRDPIFYQLYSK	4350.71	3	gi|156542452	XP_001599110	PREDICTED: similar to high Glx storage protein [Nasonia vitripennis]
1.796e-12	qLLGNAPEFNNIYEYSPSALELGqTAVRDPIFYQLYSK	4348.59	3	gi|156542989	XP_001603025	PREDICTED: similar to high Glx storage protein [Nasonia vitripennis]
1.799e-12	FGIPVIVAINAHQSDTPAELqLVK	2560.68	3	gi|156551075	XP_001602774	PREDICTED: similar to ENSANGP00000016878 [Nasonia vitripennis]
1.807e-12	FGIPVIVAInAHQSDTPAELQLVK	2560.26	3	gi|156551075	XP_001602774	PREDICTED: similar to ENSANGP00000016878 [Nasonia vitripennis]
1.818e-12	VEDPLMFEEWIKMGK	1850.87	2	gi|2148173	AAB58985	arylphorin [Calliphora vicina]
1.821e-12	AFSSAVIQRPDTqGVILPPAYEVYPHYFFDTR	3685.47	3	gi|156542989	XP_001603025	PREDICTED: similar to high Glx storage protein [Nasonia vitripennis]
1.825e-12	QLLGnAPEFNNIYEYSPSALELGqTAVRDPIFYQLYSK	4350.48	3	gi|156542989	XP_001603025	PREDICTED: similar to high Glx storage protein [Nasonia vitripennis]
1.829e-12	qLLGNAPEFNnIYEYSPSALELGqTAVRDPIFYQLYSK	4351.85	3	gi|156542452	XP_001599110	PREDICTED: similar to high Glx storage protein [Nasonia vitripennis]
1.83e-12	QLLGNAPEFNNIYEYSPSALELGQTAVRDPIFYQLYSK	4349.64	3	gi|156542452	XP_001599110	PREDICTED: similar to high Glx storage protein [Nasonia vitripennis]
1.83e-12	qLLGNAPEFnNIYEYSPSALELGqTAVRDPIFYQLYSK	4351.85	3	gi|156542452	XP_001599110	PREDICTED: similar to high Glx storage protein [Nasonia vitripennis]
1.835e-12	QLLGNAPEFnnIYEYSPSALELGQTAVRDPIFYQLYSK	4350.51	3	gi|156542452	XP_001599110	PREDICTED: similar to high Glx storage protein [Nasonia vitripennis]
1.85e-12	qLLGNAPEFNNIYEYSPSALELGqTAVRDPIFYQLYSK	4350.71	3	gi|156542452	XP_001599110	PREDICTED: similar to high Glx storage protein [Nasonia vitripennis]
1.861e-12	QLLGNAPEFNnIYEYSPSALELGqTAVRDPIFYQLYSK	4349.64	3	gi|156542989	XP_001603025	PREDICTED: similar to high Glx storage protein [Nasonia vitripennis]
1.862e-12	NLADEVKDLLDQIGEGGR	1942.1	3	gi|156544337	XP_001607303	PREDICTED: similar to CG17927-PF [Nasonia vitripennis]
1.868e-12	QLLGNAPEFNnIYEYSPSALELGQTAVRDPIFYQLYSK	4348.82	3	gi|156542989	XP_001603025	PREDICTED: similar to high Glx storage protein [Nasonia vitripennis]
1.87e-12	VHVNQDQFVNAFAK	1615.7	2	gi|156542452	XP_001599110	PREDICTED: similar to high Glx storage protein [Nasonia vitripennis]
1.88e-12	QLLGNAPEFNnIYEYSPSALELGqTAVRDPIFYQLYSK	4350.53	3	gi|156542989	XP_001603025	PREDICTED: similar to high Glx storage protein [Nasonia vitripennis]
1.886e-12	VEVGDLVTYFSDYEVDLnNAVVQPVGQHQEYQPFPK	4124.97	3	gi|156542452	XP_001599110	PREDICTED: similar to high Glx storage protein [Nasonia vitripennis]
1.887e-12	qLLGNAPEFNnIYEYSPSALELGQTAVRDPIFYQLYSK	4349.96	3	gi|156542989	XP_001603025	PREDICTED: similar to high Glx storage protein [Nasonia vitripennis]
1.891e-12	QLLGNAPEFnnIYEYSPSALELGQTAVRDPIFYQLYSK	4351.94	3	gi|156542452	XP_001599110	PREDICTED: similar to high Glx storage protein [Nasonia vitripennis]
1.891e-12	SAIVNAFYEPNEnSIQFPAGILQGVFFDK	3217.5	3	gi|156552724	XP_001599431	PREDICTED: similar to zinc metalloprotease [Nasonia vitripennis]
1.899e-12	IVTVEDHYPEGGLGEAVLSAIAEHPNLILK	3184.73	3	gi|156550408	XP_001600105	PREDICTED: similar to transketolase [Nasonia vitripennis]
1.904e-12	LGEHNIDVLEGNEqFINAAK	2209.26	3	gi|77777777	XP_222222	trypsin [Sus scrofa]
1.904e-12	QQDVIYLLENIAGELPNQHLR	2462.96	3	gi|156542452	XP_001599110	PREDICTED: similar to high Glx storage protein [Nasonia vitripennis]
1.907e-12	KQqDVIYLLEnIAGELPNQHLR	2592.2	3	gi|156542452	XP_001599110	PREDICTED: similar to high Glx storage protein [Nasonia vitripennis]
1.919e-12	QLLGNAPEFNnIYEYSPSALELGQTAVRDPIFYQLYSK	4350.08	3	gi|156542989	XP_001603025	PREDICTED: similar to high Glx storage protein [Nasonia vitripennis]
1.92e-12	ESIKGAYSSqSPYYINYPEqLYGFPAR	3129.29	3	gi|156542452	XP_001599110	PREDICTED: similar to high Glx storage protein [Nasonia vitripennis]
1.922e-12	QLLGNAPEFNNIYEYSPSALELGqTAVRDPIFYQLYSK	4350.03	3	gi|156542452	XP_001599110	PREDICTED: similar to high Glx storage protein [Nasonia vitripennis]
1.93e-12	VEVGDLVTYFSDYEVDLNnAVVQPVGQHQEYqPFPK	4125.71	3	gi|156542452	XP_001599110	PREDICTED: similar to high Glx storage protein [Nasonia vitripennis]
1.932e-12	QLLGNAPEFNnIYEYSPSALELGQTAVRDPIFYQLYSK	4349.7	3	gi|156542989	XP_001603025	PREDICTED: similar to high Glx storage protein [Nasonia vitripennis]
1.941e-12	QLLGNAPEFNNIYEYSPSALELGqTAVRDPIFYQLYSK	4348.43	3	gi|156542452	XP_001599110	PREDICTED: similar to high Glx storage protein [Nasonia vitripennis]
1.945e-12	YIADEnGFQPQGAHLPVGPVIPPGILR	2856.42	3	gi|156542502	XP_001600091	PREDICTED: similar to pupal cuticle protein 78E, putative [Nasonia vitripennis]
1.947e-12	GVDLDQLLDMPNDQLMDLMHAR	2541.08	3	gi|156546898	XP_001599736	PREDICTED: similar to ribosomal protein S15 [Nasonia vitripennis]
1.955e-12	YIADENGFQPQGAHLPVAPAIPEAIQR	2903.43	3	gi|156542504	XP_001600141	PREDICTED: similar to pupal cuticle protein 78E, putative, partial [Nasonia vitripennis]
1.969e-12	SLAVQLGMIDEEGKDDPAnAMTIR	2574.08	3	gi|156548610	XP_001607910	PREDICTED: similar to peroxiredoxin [Nasonia vitripennis]
1.979e-12	VHVNQDQFVNAFAK	1616.61	3	gi|156542452	XP_001599110	PREDICTED: similar to high Glx storage protein [Nasonia vitripennis]
1.985e-12	ESIKGAYSSQSPYYInYPEqLYGFPAR	3129.29	3	gi|156542452	XP_001599110	PREDICTED: similar to high Glx storage protein [Nasonia vitripennis]
1.994e-12	QLLGNAPEFnNIYEYSPSALELGqTAVRDPIFYQLYSK	4348.82	3	gi|156542989	XP_001603025	PREDICTED: similar to high Glx storage protein [Nasonia vitripennis]
1.995e-12	HYFFELDQFYYDIVEGHnAIVR	2776.01	3	gi|156542989	XP_001603025	PREDICTED: similar to high Glx storage protein [Nasonia vitripennis]
2.011e-12	QQDVIYLLENIAGELPNQHLR	2464.05	3	gi|156542452	XP_001599110	PREDICTED: similar to high Glx storage protein [Nasonia vitripennis]
2.021e-12	QLLGNAPEFnnIYEYSPSALELGQTAVRDPIFYQLYSK	4349.09	3	gi|156542989	XP_001603025	PREDICTED: similar to high Glx storage protein [Nasonia vitripennis]
2.031e-12	KQQDVIYLLENIAGELPNqHLR	2591.91	3	gi|156542452	XP_001599110	PREDICTED: similar to high Glx storage protein [Nasonia vitripennis]
2.033e-12	IIELFHYYQEALPAYQYnDVVVPGVHIEK	3448.14	3	gi|156542989	XP_001603025	PREDICTED: similar to high Glx storage protein [Nasonia vitripennis]
2.036e-12	QLLGNAPEFnNIYEYSPSALELGqTAVRDPIFYQLYSK	4352.18	3	gi|156542452	XP_001599110	PREDICTED: similar to high Glx storage protein [Nasonia vitripennis]
2.067e-12	FIQVESLPLIVEFNQETAR	2231.73	2	gi|156537243	XP_001605359	PREDICTED: similar to protein disulfide isomerase [Nasonia vitripennis]
2.076e-12	qLLGNAPEFNNIYEYSPSALELGQTAVRDPIFYQLYSK	4350.09	3	gi|156542989	XP_001603025	PREDICTED: similar to high Glx storage protein [Nasonia vitripennis]
2.091e-12	QQDVIYLLEnIAGELPNQHLR	2464.2	3	gi|156542452	XP_001599110	PREDICTED: similar to high Glx storage protein [Nasonia vitripennis]
2.096e-12	QLLGNAPEFnNIYEYSPSALELGQTAVRDPIFYQLYSK	4349.84	3	gi|156542452	XP_001599110	PREDICTED: similar to high Glx storage protein [Nasonia vitripennis]
2.114e-12	QLLGNAPEFNnIYEYSPSALELGQTAVRDPIFYQLYSK	4349.28	3	gi|156542452	XP_001599110	PREDICTED: similar to high Glx storage protein [Nasonia vitripennis]
2.114e-12	LPPLYEIAPHYFYNSELFEK	2470.83	3	gi|156545567	XP_001607029	PREDICTED: similar to hexamerin [Nasonia vitripennis]
2.114e-12	QLLGnAPEFNNIYEYSPSALELGqTAVRDPIFYQLYSK	4349.63	3	gi|156542989	XP_001603025	PREDICTED: similar to high Glx storage protein [Nasonia vitripennis]
2.115e-12	QLLGNAPEFNNIYEYSPSALELGqTAVRDPIFYQLYSK	4350.2	3	gi|156542452	XP_001599110	PREDICTED: similar to high Glx storage protein [Nasonia vitripennis]
2.124e-12	QLLGNAPEFnNIYEYSPSALELGQTAVRDPIFYQLYSK	4349.28	3	gi|156542452	XP_001599110	PREDICTED: similar to high Glx storage protein [Nasonia vitripennis]
2.13e-12	qLLGNAPEFnNIYEYSPSALELGQTAVRDPIFYQLYSK	4348.43	3	gi|156542989	XP_001603025	PREDICTED: similar to high Glx storage protein [Nasonia vitripennis]
2.142e-12	GVDLDQLLDMPNDQLMDLMHAR	2540.93	3	gi|156546898	XP_001599736	PREDICTED: similar to ribosomal protein S15 [Nasonia vitripennis]
2.154e-12	QLLGNAPEFNnIYEYSPSALELGQTAVRDPIFYQLYSK	4350.12	3	gi|156542989	XP_001603025	PREDICTED: similar to high Glx storage protein [Nasonia vitripennis]
2.154e-12	LSSDEFqGLVDKLLDNAELQNLIKR	2859.21	3	gi|156542193	XP_001599856	PREDICTED: similar to major allergen Bla g 1.02 [Nasonia vitripennis]
2.169e-12	QLLGNAPEFNnIYEYSPSALELGqTAVRDPIFYqLYSK	4352.15	3	gi|156542452	XP_001599110	PREDICTED: similar to high Glx storage protein [Nasonia vitripennis]
2.174e-12	HHHAGEQYHGEqYHGqQYHGVHHGYAGEQYHGK	3864.48	3	gi|156542989	XP_001603025	PREDICTED: similar to high Glx storage protein [Nasonia vitripennis]
2.176e-12	QLLGnAPEFNNIYEYSPSALELGqTAVRDPIFYQLYSK	4349.09	3	gi|156542452	XP_001599110	PREDICTED: similar to high Glx storage protein [Nasonia vitripennis]
2.183e-12	KqQDVIYLLENIAGELPNQHLR	2591.34	3	gi|156542452	XP_001599110	PREDICTED: similar to high Glx storage protein [Nasonia vitripennis]
2.191e-12	LASMLDGVLQYVDDVLAGK	2006.71	2	gi|156552677	XP_001599303	PREDICTED: similar to eukaryotic translation initiation factor 3 subunit 5 epsilon-like protein [Nasonia vitripennis]
2.194e-12	IYTPEGLNILGNMIEGNADSMNEQYYGnIDMLMR	3880.56	3	gi|156545567	XP_001607029	PREDICTED: similar to hexamerin [Nasonia vitripennis]
2.198e-12	QLLGNAPEFNnIYEYSPSALELGQTAVRDPIFYQLYSK	4350.78	3	gi|156542452	XP_001599110	PREDICTED: similar to high Glx storage protein [Nasonia vitripennis]
2.205e-12	QQDVIYLLEnIAGELPNQHLR	2462.93	3	gi|156542452	XP_001599110	PREDICTED: similar to high Glx storage protein [Nasonia vitripennis]
2.207e-12	QLLGNAPEFNnIYEYSPSALELGQTAVRDPIFYQLYSK	4349.73	3	gi|156542452	XP_001599110	PREDICTED: similar to high Glx storage protein [Nasonia vitripennis]
2.212e-12	QLLGNAPEFnNIYEYSPSALELGQTAVRDPIFYQLYSK	4349.73	3	gi|156542452	XP_001599110	PREDICTED: similar to high Glx storage protein [Nasonia vitripennis]
2.212e-12	HYFYELDQFVYDITEGQnVITR	2750.3	3	gi|156542452	XP_001599110	PREDICTED: similar to high Glx storage protein [Nasonia vitripennis]
2.233e-12	QLLGNAPEFNNIYEYSPSALELGQTAVRDPIFYQLYSK	4350.26	3	gi|156542989	XP_001603025	PREDICTED: similar to high Glx storage protein [Nasonia vitripennis]
2.251e-12	qLLGnAPEFNNIYEYSPSALELGqTAVRDPIFYQLYSK	4349.37	3	gi|156542452	XP_001599110	PREDICTED: similar to high Glx storage protein [Nasonia vitripennis]
2.257e-12	QLLGNAPEFnNIYEYSPSALELGqTAVRDPIFYQLYSK	4351.83	3	gi|156542989	XP_001603025	PREDICTED: similar to high Glx storage protein [Nasonia vitripennis]
2.26e-12	KQQDVIYLLEnIAGELPNqHLR	2593.83	3	gi|156542452	XP_001599110	PREDICTED: similar to high Glx storage protein [Nasonia vitripennis]
2.262e-12	QLLGNAPEFNnIYEYSPSALELGqTAVRDPIFYQLYSK	4352.18	3	gi|156542452	XP_001599110	PREDICTED: similar to high Glx storage protein [Nasonia vitripennis]
2.264e-12	QLLGNAPEFNnIYEYSPSALELGQTAVRDPIFYqLYSK	4351.1	3	gi|156542989	XP_001603025	PREDICTED: similar to high Glx storage protein [Nasonia vitripennis]
2.266e-12	KQqDVIYLLENIAGELPNQHLR	2592.3	3	gi|156542452	XP_001599110	PREDICTED: similar to high Glx storage protein [Nasonia vitripennis]
2.266e-12	QLLGNAPEFnNIYEYSPSALELGQTAVRDPIFYqLYSK	4351.1	3	gi|156542989	XP_001603025	PREDICTED: similar to high Glx storage protein [Nasonia vitripennis]
2.268e-12	QLLGNAPEFnNIYEYSPSALELGQTAVRDPIFYQLYSK	4350.2	3	gi|156542989	XP_001603025	PREDICTED: similar to high Glx storage protein [Nasonia vitripennis]
2.273e-12	HYFYELDQFVYDITEGQNVITR	2749.82	3	gi|156542452	XP_001599110	PREDICTED: similar to high Glx storage protein [Nasonia vitripennis]
2.292e-12	IITHPNFNGNTLDNDImLIK	2299.56	3	gi|77777777	XP_222222	trypsin [Sus scrofa]
2.311e-12	VEVGDLVTYFSDYEVDLNNAVVqPVGqHQEYQPFPK	4124.43	3	gi|156542452	XP_001599110	PREDICTED: similar to high Glx storage protein [Nasonia vitripennis]
2.314e-12	qQDVIYLLENIAGELPNQHLR	2464.2	3	gi|156542452	XP_001599110	PREDICTED: similar to high Glx storage protein [Nasonia vitripennis]
2.324e-12	KIGYnPAAVAFVPISGWHGDNMLEPSTK	3000.21	3	gi|156546948	XP_001605607	PREDICTED: similar to elongation factor 1-alpha isoform 1 [Nasonia vitripennis]
2.326e-12	QLLGNAPEFnNIYEYSPSALELGQTAVRDPIFYQLYSK	4349.63	3	gi|156542989	XP_001603025	PREDICTED: similar to high Glx storage protein [Nasonia vitripennis]
2.332e-12	QLLGNAPEFNnIYEYSPSALELGqTAVRDPIFYQLYSK	4348.98	3	gi|156542452	XP_001599110	PREDICTED: similar to high Glx storage protein [Nasonia vitripennis]
2.344e-12	FLnENWHVEYDQEQQVPYAVSENQWVGYDDER	3987.47	3	gi|156554805	XP_001606158	PREDICTED: similar to teratocyte released chitinase [Nasonia vitripennis]
2.359e-12	SSIVIDVKPWDDETnMSDMEK	2439.02	3	gi|156540296	XP_001599931	PREDICTED: similar to putative elongation factor 1 beta [Nasonia vitripennis]
2.36e-12	QLLGNAPEFnNIYEYSPSALELGqTAVRDPIFYQLYSK	4350.29	3	gi|156542989	XP_001603025	PREDICTED: similar to high Glx storage protein [Nasonia vitripennis]
2.368e-12	LLDQDFGIGLHPEqLAVPGILDQYYSPMVRPAR	3710.25	3	gi|156548276	XP_001604985	PREDICTED: similar to lethal(2)essential for life protein, l2efl [Nasonia vitripennis]
2.375e-12	LLSGVTIAQGGVLPNIQAVLLPK	2302.11	3	gi|156549200	XP_001607826	PREDICTED: similar to ENSANGP00000031916 [Nasonia vitripennis]
2.385e-12	QLLGNAPEFnNIYEYSPSALELGqTAVRDPIFYQLYSK	4350.48	3	gi|156542989	XP_001603025	PREDICTED: similar to high Glx storage protein [Nasonia vitripennis]
2.406e-12	QLLGNAPEFnnIYEYSPSALELGQTAVRDPIFYQLYSK	4349.87	3	gi|156542989	XP_001603025	PREDICTED: similar to high Glx storage protein [Nasonia vitripennis]
2.41e-12	qLLGNAPEFnNIYEYSPSALELGqTAVRDPIFYQLYSK	4350.09	3	gi|156542452	XP_001599110	PREDICTED: similar to high Glx storage protein [Nasonia vitripennis]
2.421e-12	DLNLDInKLNVNGGAIAVGHPLGASGSR	2773.17	3	gi|156546522	XP_001606212	PREDICTED: similar to ENSANGP00000013285 [Nasonia vitripennis]
2.428e-12	QLLGNAPEFnnIYEYSPSALELGQTAVRDPIFYQLYSK	4351.08	3	gi|156542989	XP_001603025	PREDICTED: similar to high Glx storage protein [Nasonia vitripennis]
2.437e-12	QqDVIYLLENIAGELPNQHLR	2464.2	3	gi|156542452	XP_001599110	PREDICTED: similar to high Glx storage protein [Nasonia vitripennis]
2.456e-12	QLLGNAPEFnNIYEYSPSALELGqTAVRDPIFYQLYSK	4351.65	3	gi|156542989	XP_001603025	PREDICTED: similar to high Glx storage protein [Nasonia vitripennis]
2.46e-12	QQDVIYLLENIAGELPNQHLR	2464.25	3	gi|156542452	XP_001599110	PREDICTED: similar to high Glx storage protein [Nasonia vitripennis]
[truncated: 18,478 more rows]

## Sheet: DP6
E-Value	Peptide	Mass	z	gi#	Accession	Protein Description
0	HYFFELDQFYYDIVEGHNAIVR	2776.68	3	gi|156542989	XP_001603025	PREDICTED: similar to high Glx storage protein [Nasonia vitripennis]
7.039e-307	GYQGHEEQLQQFYnNEFIGDIIGGAISLDGKPLGYPFDR	4385.55	3	gi|156542989	XP_001603025	PREDICTED: similar to high Glx storage protein [Nasonia vitripennis]
7.359e-307	GYQGHEEQLQQFYNNEFIGDIIGGAISLDGKPLGYPFDR	4385.55	3	gi|156542989	XP_001603025	PREDICTED: similar to high Glx storage protein [Nasonia vitripennis]
1.818e-306	HYFFELDqFYYDIVEGHNAIVR	2774.94	3	gi|156542989	XP_001603025	PREDICTED: similar to high Glx storage protein [Nasonia vitripennis]
2.695e-306	IHGGYQSVDVIPDFDnHVITEGNWHWGYLYK	3660.6	3	gi|156542989	XP_001603025	PREDICTED: similar to high Glx storage protein [Nasonia vitripennis]
5.98e-306	GYQGHEEQLQQFYNnEFIGDIIGGAISLDGKPLGYPFDR	4386.63	3	gi|156542989	XP_001603025	PREDICTED: similar to high Glx storage protein [Nasonia vitripennis]
8.115e-306	VEVGDLVTYFSDYEVDLNnAVVQPVGQHQEYQPFPK	4122.53	3	gi|156542452	XP_001599110	PREDICTED: similar to high Glx storage protein [Nasonia vitripennis]
2.465e-305	GYQGHEEQLQQFYnnEFIGDIIGGAISLDGKPLGYPFDR	4386.63	3	gi|156542989	XP_001603025	PREDICTED: similar to high Glx storage protein [Nasonia vitripennis]
2.813e-305	GYQGHEEQLQQFYnnEFIGDIIGGAISLDGKPLGYPFDR	4387.4	3	gi|156542989	XP_001603025	PREDICTED: similar to high Glx storage protein [Nasonia vitripennis]
2.929e-305	HYFFELDQFYYDIVEGHNAIVR	2775.93	3	gi|156542989	XP_001603025	PREDICTED: similar to high Glx storage protein [Nasonia vitripennis]
3.219e-305	GYQGHEEQLqQFYNNEFIGDIIGGAISLDGKPLGYPFDR	4387.62	3	gi|156542989	XP_001603025	PREDICTED: similar to high Glx storage protein [Nasonia vitripennis]
4.564e-305	IYTPEGLNILGNMIEGNADSMnEQYYGNIDMLMR	3880.74	3	gi|156545567	XP_001607029	PREDICTED: similar to hexamerin [Nasonia vitripennis]
1.02e-304	IYTPEGLNILGNMIEGnADSMnEQYYGNIDMLMR	3880.74	3	gi|156545567	XP_001607029	PREDICTED: similar to hexamerin [Nasonia vitripennis]
1.971e-304	GYQGHEEQLQQFYNnEFIGDIIGGAISLDGKPLGYPFDR	4385.24	3	gi|156542989	XP_001603025	PREDICTED: similar to high Glx storage protein [Nasonia vitripennis]
2.878e-304	GYQGHEEQLQQFYNNEFIGDIIGGAISLDGKPLGYPFDR	4386.98	3	gi|156542989	XP_001603025	PREDICTED: similar to high Glx storage protein [Nasonia vitripennis]
3.037e-304	GYQGHEEQLQQFYnnEFIGDIIGGAISLDGKPLGYPFDR	4387.65	3	gi|156542989	XP_001603025	PREDICTED: similar to high Glx storage protein [Nasonia vitripennis]
3.07e-304	GYQGHEEQLQQFYNnEFIGDIIGGAISLDGKPLGYPFDR	4385.96	3	gi|156542989	XP_001603025	PREDICTED: similar to high Glx storage protein [Nasonia vitripennis]
3.233e-304	IYTPEGLNILGNMIEGNADSMNEqYYGNIDMLMR	3880.74	3	gi|156545567	XP_001607029	PREDICTED: similar to hexamerin [Nasonia vitripennis]
3.427e-304	GYQGHEEQLqqFYNNEFIGDIIGGAISLDGKPLGYPFDR	4387.62	3	gi|156542989	XP_001603025	PREDICTED: similar to high Glx storage protein [Nasonia vitripennis]
9.713e-304	VEVGDLVTYFSDYEVDLNnAVVQPVGQHQEYQPFPK	4125.06	3	gi|156542452	XP_001599110	PREDICTED: similar to high Glx storage protein [Nasonia vitripennis]
9.95e-304	GYQGHEEqLQQFYNNEFIGDIIGGAISLDGKPLGYPFDR	4387.62	3	gi|156542989	XP_001603025	PREDICTED: similar to high Glx storage protein [Nasonia vitripennis]
1.06e-303	GYQGHEEQLQQFYnNEFIGDIIGGAISLDGKPLGYPFDR	4387.79	3	gi|156542989	XP_001603025	PREDICTED: similar to high Glx storage protein [Nasonia vitripennis]
1.145e-303	GYQGHEEQLQQFYNnEFIGDIIGGAISLDGKPLGYPFDR	4387.79	3	gi|156542989	XP_001603025	PREDICTED: similar to high Glx storage protein [Nasonia vitripennis]
1.155e-303	GYQGHEEQLQQFYNnEFIGDIIGGAISLDGKPLGYPFDR	4387.65	3	gi|156542989	XP_001603025	PREDICTED: similar to high Glx storage protein [Nasonia vitripennis]
1.23e-303	GYQGHEEQLQqFYNNEFIGDIIGGAISLDGKPLGYPFDR	4387.65	3	gi|156542989	XP_001603025	PREDICTED: similar to high Glx storage protein [Nasonia vitripennis]
1.54e-303	GYQGHEEQLQqFYNNEFIGDIIGGAISLDGKPLGYPFDR	4386.63	3	gi|156542989	XP_001603025	PREDICTED: similar to high Glx storage protein [Nasonia vitripennis]
1.861e-303	VEVGDLVTYFSDYEVDLnnAVVQPVGQHQEYQPFPK	4125.06	3	gi|156542452	XP_001599110	PREDICTED: similar to high Glx storage protein [Nasonia vitripennis]
2.975e-303	GYQGHEEQLQqFYNNEFIGDIIGGAISLDGKPLGYPFDR	4385.36	3	gi|156542989	XP_001603025	PREDICTED: similar to high Glx storage protein [Nasonia vitripennis]
3.664e-303	GYQGHEEQLQQFYNNEFIGDIIGGAISLDGKPLGYPFDR	4385.48	3	gi|156542989	XP_001603025	PREDICTED: similar to high Glx storage protein [Nasonia vitripennis]
3.775e-303	GYQGHEEQLQQFYnnEFIGDIIGGAISLDGKPLGYPFDR	4387.25	3	gi|156542989	XP_001603025	PREDICTED: similar to high Glx storage protein [Nasonia vitripennis]
3.776e-303	AFSSAVIQRPDTQGVILPPAYEVYPHYFFDTR	3685.49	3	gi|156542989	XP_001603025	PREDICTED: similar to high Glx storage protein [Nasonia vitripennis]
4.211e-303	GYQGHEEQLqQFYNNEFIGDIIGGAISLDGKPLGYPFDR	4387.65	3	gi|156542989	XP_001603025	PREDICTED: similar to high Glx storage protein [Nasonia vitripennis]
4.684e-303	GYQGHEEQLQqFYNNEFIGDIIGGAISLDGKPLGYPFDR	4387.47	3	gi|156542989	XP_001603025	PREDICTED: similar to high Glx storage protein [Nasonia vitripennis]
4.945e-303	AFSSAVIQRPDTQGVILPPAYEVYPHYFFDTR	3685.74	3	gi|156542989	XP_001603025	PREDICTED: similar to high Glx storage protein [Nasonia vitripennis]
5.19e-303	IYTPEGLNILGnMIEGNADSMnEQYYGNIDMLMR	3880.74	3	gi|156545567	XP_001607029	PREDICTED: similar to hexamerin [Nasonia vitripennis]
5.299e-303	AFSSAVIQRPDTqGVILPPAYEVYPHYFFDTR	3683.73	3	gi|156542989	XP_001603025	PREDICTED: similar to high Glx storage protein [Nasonia vitripennis]
6.5e-303	GYQGHEEQLQqFYNNEFIGDIIGGAISLDGKPLGYPFDR	4387.4	3	gi|156542989	XP_001603025	PREDICTED: similar to high Glx storage protein [Nasonia vitripennis]
7.943e-303	GYQGHEEQLQqFYNNEFIGDIIGGAISLDGKPLGYPFDR	4387.25	3	gi|156542989	XP_001603025	PREDICTED: similar to high Glx storage protein [Nasonia vitripennis]
8.052e-303	GYQGHEEQLQQFYNnEFIGDIIGGAISLDGKPLGYPFDR	4385.48	3	gi|156542989	XP_001603025	PREDICTED: similar to high Glx storage protein [Nasonia vitripennis]
8.065e-303	VEVGDLVTYFSDYEVDLnNAVVQPVGqHQEYQPFPK	4124.87	3	gi|156542452	XP_001599110	PREDICTED: similar to high Glx storage protein [Nasonia vitripennis]
1.038e-302	GYQGHEEQLQQFYNNEFIGDIIGGAISLDGKPLGYPFDR	4387.34	3	gi|156542989	XP_001603025	PREDICTED: similar to high Glx storage protein [Nasonia vitripennis]
1.333e-302	VEVGDLVTYFSDYEVDLNNAVVQPVGqHQEYQPFPK	4122.53	3	gi|156542452	XP_001599110	PREDICTED: similar to high Glx storage protein [Nasonia vitripennis]
1.703e-302	GYQGHEEQLqQFYNnEFIGDIIGGAISLDGKPLGYPFDR	4385.96	3	gi|156542989	XP_001603025	PREDICTED: similar to high Glx storage protein [Nasonia vitripennis]
1.76e-302	GYQGHEEQLQQFYnNEFIGDIIGGAISLDGKPLGYPFDR	4387.02	3	gi|156542989	XP_001603025	PREDICTED: similar to high Glx storage protein [Nasonia vitripennis]
1.807e-302	GYQGHEEQLQqFYNnEFIGDIIGGAISLDGKPLGYPFDR	4385.96	3	gi|156542989	XP_001603025	PREDICTED: similar to high Glx storage protein [Nasonia vitripennis]
1.853e-302	ILDAIHLGHVITPqGAFLSLYQPEGLNILGELIEGTGR	4055.37	3	gi|156542452	XP_001599110	PREDICTED: similar to high Glx storage protein [Nasonia vitripennis]
1.909e-302	GYQGHEEQLQQFYnnEFIGDIIGGAISLDGKPLGYPFDR	4387.34	3	gi|156542989	XP_001603025	PREDICTED: similar to high Glx storage protein [Nasonia vitripennis]
2.481e-302	KnDFNESTYYMEGNLGHPVFDTPYGK	3023.57	3	gi|156542476	XP_001599672	PREDICTED: similar to ENSANGP00000014344 [Nasonia vitripennis]
2.56e-302	HYFFELDqFYYDIVEGHNAIVR	2776.05	3	gi|156542989	XP_001603025	PREDICTED: similar to high Glx storage protein [Nasonia vitripennis]
3.358e-302	VEVGDLVTYFSDYEVDLNNAVVqPVGQHQEYQPFPK	4124.87	3	gi|156542452	XP_001599110	PREDICTED: similar to high Glx storage protein [Nasonia vitripennis]
3.647e-302	GAYSSQSPYYINYPEQLYGFPAR	2671.94	3	gi|156542452	XP_001599110	PREDICTED: similar to high Glx storage protein [Nasonia vitripennis]
3.788e-302	IYTPEGLNILGNMIEGNADSMnEQYYGNIDMLMR	3881.12	3	gi|156545567	XP_001607029	PREDICTED: similar to hexamerin [Nasonia vitripennis]
3.851e-302	FIQVESLPLIVEFNQETAR	2233.17	3	gi|156537243	XP_001605359	PREDICTED: similar to protein disulfide isomerase [Nasonia vitripennis]
4.62e-302	GYQGHEEqLQQFYNNEFIGDIIGGAISLDGKPLGYPFDR	4386.63	3	gi|156542989	XP_001603025	PREDICTED: similar to high Glx storage protein [Nasonia vitripennis]
4.728e-302	GYQGHEEQLqQFYnNEFIGDIIGGAISLDGKPLGYPFDR	4387.1	3	gi|156542989	XP_001603025	PREDICTED: similar to high Glx storage protein [Nasonia vitripennis]
5.775e-302	GYQGHEEQLQqFYnNEFIGDIIGGAISLDGKPLGYPFDR	4385.96	3	gi|156542989	XP_001603025	PREDICTED: similar to high Glx storage protein [Nasonia vitripennis]
5.924e-302	QLLGNAPEFnNIYEYSPSALELGqTAVRDPIFYQLYSK	4349.19	3	gi|156542452	XP_001599110	PREDICTED: similar to high Glx storage protein [Nasonia vitripennis]
6.253e-302	ILDAIHLGHVITPQGAFLSLYQPEGLNILGELIEGTGR	4053.99	3	gi|156542452	XP_001599110	PREDICTED: similar to high Glx storage protein [Nasonia vitripennis]
6.783e-302	GYQGHEEQLQQFYNnEFIGDIIGGAISLDGKPLGYPFDR	4387.34	3	gi|156542989	XP_001603025	PREDICTED: similar to high Glx storage protein [Nasonia vitripennis]
9.237e-302	GYQGHEEQLqQFYnNEFIGDIIGGAISLDGKPLGYPFDR	4385.36	3	gi|156542989	XP_001603025	PREDICTED: similar to high Glx storage protein [Nasonia vitripennis]
9.335e-302	TTGIVLDSGDGVSHTVPIYEGYALPHAILR	3150.48	3	gi|156555799	XP_001601504	PREDICTED: similar to RE12057p isoform 1 [Nasonia vitripennis]
1.048e-301	ESIKGAYSSQSPYYInYPEQLYGFPAR	3128.43	3	gi|156542452	XP_001599110	PREDICTED: similar to high Glx storage protein [Nasonia vitripennis]
1.078e-301	IYTPEGLNILGnMIEGNADSMNEQYYGNIDMLMR	3880.74	3	gi|156545567	XP_001607029	PREDICTED: similar to hexamerin [Nasonia vitripennis]
1.178e-301	AFSSAVIQRPDTQGVILPPAYEVYPHYFFDTR	3685.28	3	gi|156542989	XP_001603025	PREDICTED: similar to high Glx storage protein [Nasonia vitripennis]
1.343e-301	ILDAIHLGHVITPQGAFLSLYqPEGLNILGELIEGTGR	4053.99	3	gi|156542452	XP_001599110	PREDICTED: similar to high Glx storage protein [Nasonia vitripennis]
1.42e-301	IYTPEGLNILGNMIEGnADSMNEQYYGNIDMLMR	3881.12	3	gi|156545567	XP_001607029	PREDICTED: similar to hexamerin [Nasonia vitripennis]
1.533e-301	KQQDVIYLLEnIAGELPNQHLR	2592.24	3	gi|156542452	XP_001599110	PREDICTED: similar to high Glx storage protein [Nasonia vitripennis]
1.999e-301	HGATYHYGQGGYHGQEGYHGqYPYAYQK	3217.98	3	gi|156542452	XP_001599110	PREDICTED: similar to high Glx storage protein [Nasonia vitripennis]
2.342e-301	ILDAIHLGHVITPqGAFLSLYQPEGLnILGELIEGTGR	4055.37	3	gi|156542452	XP_001599110	PREDICTED: similar to high Glx storage protein [Nasonia vitripennis]
2.418e-301	GYQGHEEQLqQFYNNEFIGDIIGGAISLDGKPLGYPFDR	4385.24	3	gi|156542989	XP_001603025	PREDICTED: similar to high Glx storage protein [Nasonia vitripennis]
2.494e-301	AFSSAVIQRPDTqGVILPPAYEVYPHYFFDTR	3685.49	3	gi|156542989	XP_001603025	PREDICTED: similar to high Glx storage protein [Nasonia vitripennis]
2.685e-301	KQQDVIYLLENIAGELPNQHLR	2592.24	3	gi|156542452	XP_001599110	PREDICTED: similar to high Glx storage protein [Nasonia vitripennis]
2.741e-301	KQQDVIYLLENIAGELPnQHLR	2592.57	3	gi|156542452	XP_001599110	PREDICTED: similar to high Glx storage protein [Nasonia vitripennis]
2.787e-301	KNDFNESTYYMEGnLGHPVFDTPYGK	3023.57	3	gi|156542476	XP_001599672	PREDICTED: similar to ENSANGP00000014344 [Nasonia vitripennis]
3.391e-301	VEVGDLVTYFSDYEVDLnNAVVQPVGQHqEYQPFPK	4125.06	3	gi|156542452	XP_001599110	PREDICTED: similar to high Glx storage protein [Nasonia vitripennis]
3.452e-301	VEVGDLVTYFSDYEVDLNnAVVQPVGqHQEYQPFPK	4125.06	3	gi|156542452	XP_001599110	PREDICTED: similar to high Glx storage protein [Nasonia vitripennis]
3.504e-301	IYTPEGLNILGNMIEGNADSMnEQYYGNIDMLMR	3881.73	3	gi|156545567	XP_001607029	PREDICTED: similar to hexamerin [Nasonia vitripennis]
3.684e-301	LGQGLEPIRELDNYWEHIETPYKPHLR	3303.87	3	gi|156542989	XP_001603025	PREDICTED: similar to high Glx storage protein [Nasonia vitripennis]
4.422e-301	IHGGYQSVDVIPDFDnHVITEGnWHWGYLYK	3661.16	3	gi|156542989	XP_001603025	PREDICTED: similar to high Glx storage protein [Nasonia vitripennis]
4.98e-301	GYQGHEEQLqQFYnNEFIGDIIGGAISLDGKPLGYPFDR	4387.79	3	gi|156542989	XP_001603025	PREDICTED: similar to high Glx storage protein [Nasonia vitripennis]
4.996e-301	GYQGHEEQLQqFYnNEFIGDIIGGAISLDGKPLGYPFDR	4387.25	3	gi|156542989	XP_001603025	PREDICTED: similar to high Glx storage protein [Nasonia vitripennis]
5.799e-301	LQSTLDTDHLTHLNHNLQVEVNLK	2782.38	3	gi|156538313	XP_001604024	PREDICTED: similar to apolipophorin [Nasonia vitripennis]
6.109e-301	QLLGNAPEFNNIYEYSPSALELGqTAVRDPIFYQLYSK	4347.51	3	gi|156542989	XP_001603025	PREDICTED: similar to high Glx storage protein [Nasonia vitripennis]
6.109e-301	QLLGNAPEFNNIYEYSPSALELGQTAVRDPIFYQLYSK	4347.51	3	gi|156542452	XP_001599110	PREDICTED: similar to high Glx storage protein [Nasonia vitripennis]
6.512e-301	GYQGHEEQLQQFYnNEFIGDIIGGAISLDGKPLGYPFDR	4387.34	3	gi|156542989	XP_001603025	PREDICTED: similar to high Glx storage protein [Nasonia vitripennis]
7.235e-301	TTGIVLDSGDGVSHTVPIYEGYALPHAILR	3152.49	3	gi|156554898	XP_001600934	PREDICTED: similar to RE12057p isoform 2 [Nasonia vitripennis]
9.322e-301	AFSSAVIqRPDTQGVILPPAYEVYPHYFFDTR	3686.16	3	gi|156542989	XP_001603025	PREDICTED: similar to high Glx storage protein [Nasonia vitripennis]
9.816e-301	ILDAIHLGHVITPqGAFLSLYQPEGLNILGELIEGTGR	4055.61	3	gi|156542452	XP_001599110	PREDICTED: similar to high Glx storage protein [Nasonia vitripennis]
1.066e-300	TTGIVLDSGDGVSHTVPIYEGYALPHAILR	3152.37	3	gi|156542175	XP_001600960	PREDICTED: similar to RE12057p isoform 1 [Nasonia vitripennis]
1.102e-300	AFSSAVIQRPDTQGVILPPAYEVYPHYFFDTR	3685.01	3	gi|156542989	XP_001603025	PREDICTED: similar to high Glx storage protein [Nasonia vitripennis]
1.147e-300	LQSTLDTDHLTHLNHNLQVEVNLK	2782.85	3	gi|156538313	XP_001604024	PREDICTED: similar to apolipophorin [Nasonia vitripennis]
1.254e-300	IYTPEGLnILGNMIEGNADSMnEQYYGNIDMLMR	3881.12	3	gi|156545567	XP_001607029	PREDICTED: similar to hexamerin [Nasonia vitripennis]
1.284e-300	GYQGHEEQLQqFYnNEFIGDIIGGAISLDGKPLGYPFDR	4387.34	3	gi|156542989	XP_001603025	PREDICTED: similar to high Glx storage protein [Nasonia vitripennis]
1.38e-300	ILDAIHLGHVITPQGAFLSLYQPEGLNILGELIEGTGR	4055.37	3	gi|156542452	XP_001599110	PREDICTED: similar to high Glx storage protein [Nasonia vitripennis]
1.689e-300	GYQGHEEQLqQFYNNEFIGDIIGGAISLDGKPLGYPFDR	4387.34	3	gi|156542989	XP_001603025	PREDICTED: similar to high Glx storage protein [Nasonia vitripennis]
1.771e-300	IYTPEGLNILGnMIEGnADSMNEQYYGNIDMLMR	3881.12	3	gi|156545567	XP_001607029	PREDICTED: similar to hexamerin [Nasonia vitripennis]
2.016e-300	IYTPEGLNILGNMIEGnADSMNEQYYGnIDMLMR	3881.73	3	gi|156545567	XP_001607029	PREDICTED: similar to hexamerin [Nasonia vitripennis]
2.099e-300	AFSSAVIqRPDTqGVILPPAYEVYPHYFFDTR	3685.29	3	gi|156542989	XP_001603025	PREDICTED: similar to high Glx storage protein [Nasonia vitripennis]
2.148e-300	QLLGNAPEFnnIYEYSPSALELGQTAVRDPIFYQLYSK	4348.37	3	gi|156542989	XP_001603025	PREDICTED: similar to high Glx storage protein [Nasonia vitripennis]
2.156e-300	IHGGYqSVDVIPDFDNHVITEGNWHWGYLYK	3661.16	3	gi|156542989	XP_001603025	PREDICTED: similar to high Glx storage protein [Nasonia vitripennis]
3.443e-300	QLLGNAPEFNnIYEYSPSALELGQTAVRDPIFYQLYSK	4350.48	3	gi|156542989	XP_001603025	PREDICTED: similar to high Glx storage protein [Nasonia vitripennis]
3.648e-300	AFSSAVIqRPDTQGVILPPAYEVYPHYFFDTR	3685.49	3	gi|156542989	XP_001603025	PREDICTED: similar to high Glx storage protein [Nasonia vitripennis]
4.108e-300	GYQGHEEQLqqFYNNEFIGDIIGGAISLDGKPLGYPFDR	4387.34	3	gi|156542989	XP_001603025	PREDICTED: similar to high Glx storage protein [Nasonia vitripennis]
4.596e-300	IYTPEGLNILGnMIEGNADSMNEqYYGNIDMLMR	3881.12	3	gi|156545567	XP_001607029	PREDICTED: similar to hexamerin [Nasonia vitripennis]
4.767e-300	IYTPEGLNILGnMIEGnADSMNEQYYGNIDMLMR	3881.73	3	gi|156545567	XP_001607029	PREDICTED: similar to hexamerin [Nasonia vitripennis]
7.291e-300	GYQGHEEQLqQFYNNEFIGDIIGGAISLDGKPLGYPFDR	4387.34	3	gi|156542989	XP_001603025	PREDICTED: similar to high Glx storage protein [Nasonia vitripennis]
1.62e-299	QLLGNAPEFnNIYEYSPSALELGQTAVRDPIFYQLYSK	4348.37	3	gi|156542989	XP_001603025	PREDICTED: similar to high Glx storage protein [Nasonia vitripennis]
1.886e-299	QLLGNAPEFnNIYEYSPSALELGqTAVRDPIFYQLYSK	4350.63	3	gi|156542452	XP_001599110	PREDICTED: similar to high Glx storage protein [Nasonia vitripennis]
1.993e-299	QQDVIYLLENIAGELPNQHLR	2461.7	3	gi|156542452	XP_001599110	PREDICTED: similar to high Glx storage protein [Nasonia vitripennis]
2.134e-299	HHHAGEQYHGEqYHGqQYHGVHHGYAGEQYHGK	3864.03	3	gi|156542989	XP_001603025	PREDICTED: similar to high Glx storage protein [Nasonia vitripennis]
2.219e-299	AFSSAVIqRPDTQGVILPPAYEVYPHYFFDTR	3685.28	3	gi|156542989	XP_001603025	PREDICTED: similar to high Glx storage protein [Nasonia vitripennis]
2.219e-299	SGPFGQIFRPDNFVFGQSGAGNNWAK	2798.45	3	gi|156538985	XP_001600854	PREDICTED: similar to beta-1 tubulin, partial [Nasonia vitripennis]
2.287e-299	GYQGHEEQLQQFYnnEFIGDIIGGAISLDGKPLGYPFDR	4385.48	3	gi|156542989	XP_001603025	PREDICTED: similar to high Glx storage protein [Nasonia vitripennis]
3.81e-299	LVLDKNPENYFTDVEQAAFDPAHMVPGIEPSPDK	3784.71	3	gi|156542422	XP_001601414	PREDICTED: similar to catalase [Nasonia vitripennis]
4.047e-299	AFSSAVIqRPDTQGVILPPAYEVYPHYFFDTR	3685.53	3	gi|156542989	XP_001603025	PREDICTED: similar to high Glx storage protein [Nasonia vitripennis]
4.769e-299	HHHAGEQYHGEQYHGQqYHGVHHGYAGEQYHGK	3864.03	3	gi|156542989	XP_001603025	PREDICTED: similar to high Glx storage protein [Nasonia vitripennis]
5.451e-299	HHHAGEQYHGEQYHGQQYHGVHHGYAGEQYHGK	3864.03	3	gi|156542989	XP_001603025	PREDICTED: similar to high Glx storage protein [Nasonia vitripennis]
6.363e-299	KQQDVIYLLEnIAGELPNQHLR	2590.89	3	gi|156542452	XP_001599110	PREDICTED: similar to high Glx storage protein [Nasonia vitripennis]
7.206e-299	HHHAGEqYHGEQYHGqQYHGVHHGYAGEQYHGK	3864.03	3	gi|156542989	XP_001603025	PREDICTED: similar to high Glx storage protein [Nasonia vitripennis]
7.273e-299	HHHAGEQYHGEqYHGQQYHGVHHGYAGEQYHGK	3864.03	3	gi|156542989	XP_001603025	PREDICTED: similar to high Glx storage protein [Nasonia vitripennis]
7.351e-299	LEAEKDELQAALEEAEAALEQEENKVLR	3168.45	3	gi|156544337	XP_001607303	PREDICTED: similar to CG17927-PF [Nasonia vitripennis]
9.222e-299	HHHAGEQYHGEqYHGQqYHGVHHGYAGEQYHGK	3864.03	3	gi|156542989	XP_001603025	PREDICTED: similar to high Glx storage protein [Nasonia vitripennis]
1.002e-298	GYQGHEEqLQQFYNNEFIGDIIGGAISLDGKPLGYPFDR	4387.34	3	gi|156542989	XP_001603025	PREDICTED: similar to high Glx storage protein [Nasonia vitripennis]
1.092e-298	GYQGHEEqLQQFYnNEFIGDIIGGAISLDGKPLGYPFDR	4387.02	3	gi|156542989	XP_001603025	PREDICTED: similar to high Glx storage protein [Nasonia vitripennis]
1.159e-298	QLLGNAPEFnNIYEYSPSALELGqTAVRDPIFYQLYSK	4350.17	3	gi|156542452	XP_001599110	PREDICTED: similar to high Glx storage protein [Nasonia vitripennis]
1.172e-298	AFSSAVIqRPDTQGVILPPAYEVYPHYFFDTR	3685.01	3	gi|156542989	XP_001603025	PREDICTED: similar to high Glx storage protein [Nasonia vitripennis]
1.284e-298	AFSSAVIQRPDTqGVILPPAYEVYPHYFFDTR	3685.53	3	gi|156542989	XP_001603025	PREDICTED: similar to high Glx storage protein [Nasonia vitripennis]
1.509e-298	GYQGHEEQLqqFYNNEFIGDIIGGAISLDGKPLGYPFDR	4387.02	3	gi|156542989	XP_001603025	PREDICTED: similar to high Glx storage protein [Nasonia vitripennis]
2.115e-298	HHHAGEQYHGEQYHGqqYHGVHHGYAGEQYHGK	3864.98	3	gi|156542989	XP_001603025	PREDICTED: similar to high Glx storage protein [Nasonia vitripennis]
2.158e-298	QLLGNAPEFNnIYEYSPSALELGQTAVRDPIFYQLYSK	4349.84	3	gi|156542989	XP_001603025	PREDICTED: similar to high Glx storage protein [Nasonia vitripennis]
2.275e-298	ALSKPVTTPEEIAqVATISANGDTAIGNLISDAMK	3527	3	gi|156541962	XP_001600045	PREDICTED: similar to ENSANGP00000014839 [Nasonia vitripennis]
3.006e-298	HHHAGEqYHGEQYHGQqYHGVHHGYAGEQYHGK	3864.03	3	gi|156542989	XP_001603025	PREDICTED: similar to high Glx storage protein [Nasonia vitripennis]
3.208e-298	LVLDKNPENYFTDVEqAAFDPAHMVPGIEPSPDK	3785.58	3	gi|156542422	XP_001601414	PREDICTED: similar to catalase [Nasonia vitripennis]
4.581e-298	ALSKPVTTPEEIAQVATISANGDTAIGNLISDAMK	3527	3	gi|156541962	XP_001600045	PREDICTED: similar to ENSANGP00000014839 [Nasonia vitripennis]
6.379e-298	AFSSAVIqRPDTQGVILPPAYEVYPHYFFDTR	3686.16	3	gi|156542989	XP_001603025	PREDICTED: similar to high Glx storage protein [Nasonia vitripennis]
6.912e-298	HHHAGEqYHGEQYHGQQYHGVHHGYAGEQYHGK	3864.03	3	gi|156542989	XP_001603025	PREDICTED: similar to high Glx storage protein [Nasonia vitripennis]
8.719e-298	HHHAGEQYHGEQYHGqQYHGVHHGYAGEQYHGK	3864.98	3	gi|156542989	XP_001603025	PREDICTED: similar to high Glx storage protein [Nasonia vitripennis]
1.2e-297	HHHAGEQYHGEQYHGQqYHGVHHGYAGEQYHGK	3863.58	3	gi|156542989	XP_001603025	PREDICTED: similar to high Glx storage protein [Nasonia vitripennis]
2.427e-297	GYQGHEEQLqQFYNnEFIGDIIGGAISLDGKPLGYPFDR	4385.48	3	gi|156542989	XP_001603025	PREDICTED: similar to high Glx storage protein [Nasonia vitripennis]
3.696e-297	HHHAGEqYHGEqYHGQQYHGVHHGYAGEQYHGK	3864.98	3	gi|156542989	XP_001603025	PREDICTED: similar to high Glx storage protein [Nasonia vitripennis]
3.833e-297	HHHAGEqYHGEQYHGQqYHGVHHGYAGEQYHGK	3864.98	3	gi|156542989	XP_001603025	PREDICTED: similar to high Glx storage protein [Nasonia vitripennis]
4.37e-297	HHHAGEQYHGEQYHGQqYHGVHHGYAGEQYHGK	3863.93	3	gi|156542989	XP_001603025	PREDICTED: similar to high Glx storage protein [Nasonia vitripennis]
5.079e-297	HHHAGEQYHGEqYHGQqYHGVHHGYAGEQYHGK	3864.03	3	gi|156542989	XP_001603025	PREDICTED: similar to high Glx storage protein [Nasonia vitripennis]
1.22e-296	QQDVIYLLENIAGELPNQHLR	2463.26	3	gi|156542452	XP_001599110	PREDICTED: similar to high Glx storage protein [Nasonia vitripennis]
1.303e-296	HHHAGEQYHGEQYHGqQYHGVHHGYAGEQYHGK	3863.93	3	gi|156542989	XP_001603025	PREDICTED: similar to high Glx storage protein [Nasonia vitripennis]
1.313e-296	GYqGHEEQLqQFYNNEFIGDIIGGAISLDGKPLGYPFDR	4385.48	3	gi|156542989	XP_001603025	PREDICTED: similar to high Glx storage protein [Nasonia vitripennis]
1.362e-296	HHHAGEQYHGEqYHGQqYHGVHHGYAGEQYHGK	3863.58	3	gi|156542989	XP_001603025	PREDICTED: similar to high Glx storage protein [Nasonia vitripennis]
1.485e-296	QQDVIYLLEnIAGELPNQHLR	2462.99	3	gi|156542452	XP_001599110	PREDICTED: similar to high Glx storage protein [Nasonia vitripennis]
1.873e-296	GYQGHEEqLQqFYNNEFIGDIIGGAISLDGKPLGYPFDR	4385.48	3	gi|156542989	XP_001603025	PREDICTED: similar to high Glx storage protein [Nasonia vitripennis]
2.169e-296	HHHAGEQYHGEQYHGQQYHGVHHGYAGEQYHGK	3863.58	3	gi|156542989	XP_001603025	PREDICTED: similar to high Glx storage protein [Nasonia vitripennis]
2.242e-296	AFSSAVIqRPDTqGVILPPAYEVYPHYFFDTR	3685.52	3	gi|156542989	XP_001603025	PREDICTED: similar to high Glx storage protein [Nasonia vitripennis]
2.345e-296	QQDVIYLLENIAGELPNQHLR	2463.84	3	gi|156542452	XP_001599110	PREDICTED: similar to high Glx storage protein [Nasonia vitripennis]
3.523e-296	HHHAGEqYHGEQYHGQqYHGVHHGYAGEQYHGK	3863.58	3	gi|156542989	XP_001603025	PREDICTED: similar to high Glx storage protein [Nasonia vitripennis]
9.502e-296	KQQDVIYLLENIAGELPNQHLR	2591.55	3	gi|156542452	XP_001599110	PREDICTED: similar to high Glx storage protein [Nasonia vitripennis]
1.702e-295	HHHAGEQYHGEQYHGqQYHGVHHGYAGEqYHGK	3863.93	3	gi|156542989	XP_001603025	PREDICTED: similar to high Glx storage protein [Nasonia vitripennis]
1.038e-22	HYFFELDqFYYDIVEGHNAIVR	2776.68	3	gi|156542989	XP_001603025	PREDICTED: similar to high Glx storage protein [Nasonia vitripennis]
1.206e-22	GYQGHEEQLQQFYNNEFIGDIIGGAISLDGKPLGYPFDR	4387.01	3	gi|156542989	XP_001603025	PREDICTED: similar to high Glx storage protein [Nasonia vitripennis]
1.447e-22	GYQGHEEQLQQFYNnEFIGDIIGGAISLDGKPLGYPFDR	4387.01	3	gi|156542989	XP_001603025	PREDICTED: similar to high Glx storage protein [Nasonia vitripennis]
3.755e-22	GYQGHEEQLQQFYnNEFIGDIIGGAISLDGKPLGYPFDR	4387.62	3	gi|156542989	XP_001603025	PREDICTED: similar to high Glx storage protein [Nasonia vitripennis]
3.81e-22	GYQGHEEQLQQFYnnEFIGDIIGGAISLDGKPLGYPFDR	4385.24	3	gi|156542989	XP_001603025	PREDICTED: similar to high Glx storage protein [Nasonia vitripennis]
3.979e-22	GYQGHEEQLQQFYNnEFIGDIIGGAISLDGKPLGYPFDR	4385.55	3	gi|156542989	XP_001603025	PREDICTED: similar to high Glx storage protein [Nasonia vitripennis]
5.515e-22	HYFFELDQFYYDIVEGHNAIVR	2775.9	3	gi|156542989	XP_001603025	PREDICTED: similar to high Glx storage protein [Nasonia vitripennis]
7.184e-22	HYFFELDQFYYDIVEGHNAIVR	2774.94	3	gi|156542989	XP_001603025	PREDICTED: similar to high Glx storage protein [Nasonia vitripennis]
1.238e-21	GYQGHEEQLQQFYnNEFIGDIIGGAISLDGKPLGYPFDR	4387.01	3	gi|156542989	XP_001603025	PREDICTED: similar to high Glx storage protein [Nasonia vitripennis]
1.362e-21	HYFFELDQFYYDIVEGHNAIVR	2776.05	3	gi|156542989	XP_001603025	PREDICTED: similar to high Glx storage protein [Nasonia vitripennis]
1.824e-21	GYQGHEEQLQQFYnnEFIGDIIGGAISLDGKPLGYPFDR	4387.62	3	gi|156542989	XP_001603025	PREDICTED: similar to high Glx storage protein [Nasonia vitripennis]
1.976e-21	HYFFELDQFYYDIVEGHNAIVR	2775	3	gi|156542989	XP_001603025	PREDICTED: similar to high Glx storage protein [Nasonia vitripennis]
2.582e-21	GYQGHEEQLQQFYNnEFIGDIIGGAISLDGKPLGYPFDR	4387.62	3	gi|156542989	XP_001603025	PREDICTED: similar to high Glx storage protein [Nasonia vitripennis]
4.252e-21	IYTPEGLNILGNMIEGNADSMnEQYYGNIDMLMR	3879.84	3	gi|156545567	XP_001607029	PREDICTED: similar to hexamerin [Nasonia vitripennis]
4.668e-21	HYFFELDqFYYDIVEGHNAIVR	2775.9	3	gi|156542989	XP_001603025	PREDICTED: similar to high Glx storage protein [Nasonia vitripennis]
5.445e-21	IHGGYQSVDVIPDFDNHVITEGNWHWGYLYK	3660.6	3	gi|156542989	XP_001603025	PREDICTED: similar to high Glx storage protein [Nasonia vitripennis]
5.455e-21	HYFFELDqFYYDIVEGHNAIVR	2776.05	3	gi|156542989	XP_001603025	PREDICTED: similar to high Glx storage protein [Nasonia vitripennis]
5.7e-21	HYFFELDqFYYDIVEGHNAIVR	2775.93	3	gi|156542989	XP_001603025	PREDICTED: similar to high Glx storage protein [Nasonia vitripennis]
6.511e-21	GYQGHEEQLQQFYnnEFIGDIIGGAISLDGKPLGYPFDR	4385.55	3	gi|156542989	XP_001603025	PREDICTED: similar to high Glx storage protein [Nasonia vitripennis]
6.535e-21	GYQGHEEQLQqFYNNEFIGDIIGGAISLDGKPLGYPFDR	4387.62	3	gi|156542989	XP_001603025	PREDICTED: similar to high Glx storage protein [Nasonia vitripennis]
7.555e-21	GYQGHEEQLQQFYNnEFIGDIIGGAISLDGKPLGYPFDR	4386.98	3	gi|156542989	XP_001603025	PREDICTED: similar to high Glx storage protein [Nasonia vitripennis]
1.034e-20	KNDFNESTYYMEGNLGHPVFDTPYGK	3023.85	3	gi|156542476	XP_001599672	PREDICTED: similar to ENSANGP00000014344 [Nasonia vitripennis]
1.081e-20	VEVGDLVTYFSDYEVDLnNAVVQPVGQHQEYQPFPK	4122.53	3	gi|156542452	XP_001599110	PREDICTED: similar to high Glx storage protein [Nasonia vitripennis]
1.235e-20	GYQGHEEQLQQFYNNEFIGDIIGGAISLDGKPLGYPFDR	4385.24	3	gi|156542989	XP_001603025	PREDICTED: similar to high Glx storage protein [Nasonia vitripennis]
1.444e-20	GYQGHEEQLQQFYnnEFIGDIIGGAISLDGKPLGYPFDR	4386.98	3	gi|156542989	XP_001603025	PREDICTED: similar to high Glx storage protein [Nasonia vitripennis]
1.552e-20	GYQGHEEQLQqFYNNEFIGDIIGGAISLDGKPLGYPFDR	4385.96	3	gi|156542989	XP_001603025	PREDICTED: similar to high Glx storage protein [Nasonia vitripennis]
1.837e-20	GYQGHEEQLQQFYnNEFIGDIIGGAISLDGKPLGYPFDR	4386.63	3	gi|156542989	XP_001603025	PREDICTED: similar to high Glx storage protein [Nasonia vitripennis]
2.115e-20	HYFFELDQFYYDIVEGHNAIVR	2774.09	3	gi|156542989	XP_001603025	PREDICTED: similar to high Glx storage protein [Nasonia vitripennis]
2.259e-20	GYQGHEEQLQQFYNNEFIGDIIGGAISLDGKPLGYPFDR	4385.96	3	gi|156542989	XP_001603025	PREDICTED: similar to high Glx storage protein [Nasonia vitripennis]
2.57e-20	ESIKGAYSSQSPYYINYPEQLYGFPAR	3128.09	3	gi|156542452	XP_001599110	PREDICTED: similar to high Glx storage protein [Nasonia vitripennis]
2.727e-20	LGQGLAPIKELDYYYEHIETPYKPNFR	3252.81	3	gi|156542452	XP_001599110	PREDICTED: similar to high Glx storage protein [Nasonia vitripennis]
3.258e-20	HYFFELDqFYYDIVEGHNAIVR	2775.72	3	gi|156542989	XP_001603025	PREDICTED: similar to high Glx storage protein [Nasonia vitripennis]
3.722e-20	GYQGHEEQLQqFYnNEFIGDIIGGAISLDGKPLGYPFDR	4387.62	3	gi|156542989	XP_001603025	PREDICTED: similar to high Glx storage protein [Nasonia vitripennis]
3.862e-20	VEVGDLVTYFSDYEVDLNNAVVqPVGQHQEYQPFPK	4122.53	3	gi|156542452	XP_001599110	PREDICTED: similar to high Glx storage protein [Nasonia vitripennis]
4.013e-20	GYQGHEEQLQqFYNnEFIGDIIGGAISLDGKPLGYPFDR	4387.62	3	gi|156542989	XP_001603025	PREDICTED: similar to high Glx storage protein [Nasonia vitripennis]
4.535e-20	GYQGHEEqLQQFYNnEFIGDIIGGAISLDGKPLGYPFDR	4387.62	3	gi|156542989	XP_001603025	PREDICTED: similar to high Glx storage protein [Nasonia vitripennis]
5.111e-20	GYQGHEEQLqQFYNnEFIGDIIGGAISLDGKPLGYPFDR	4387.62	3	gi|156542989	XP_001603025	PREDICTED: similar to high Glx storage protein [Nasonia vitripennis]
6.369e-20	NEEAPEGVLSTISGWGALIEGGWAPEVLQTVDVPIVTK	3963.12	3	gi|156550398	XP_001599824	PREDICTED: similar to trypsin [Nasonia vitripennis]
6.503e-20	IYTPEGLNILGNMIEGNADSMNEqYYGNIDMLMR	3879.84	3	gi|156545567	XP_001607029	PREDICTED: similar to hexamerin [Nasonia vitripennis]
6.915e-20	GYQGHEEQLQqFYNNEFIGDIIGGAISLDGKPLGYPFDR	4386.98	3	gi|156542989	XP_001603025	PREDICTED: similar to high Glx storage protein [Nasonia vitripennis]
7.081e-20	GYQGHEEQLQQFYNNEFIGDIIGGAISLDGKPLGYPFDR	4387.4	3	gi|156542989	XP_001603025	PREDICTED: similar to high Glx storage protein [Nasonia vitripennis]
7.829e-20	GYQGHEEQLqQFYnNEFIGDIIGGAISLDGKPLGYPFDR	4387.62	3	gi|156542989	XP_001603025	PREDICTED: similar to high Glx storage protein [Nasonia vitripennis]
7.951e-20	GYQGHEEQLQQFYNNEFIGDIIGGAISLDGKPLGYPFDR	4386.63	3	gi|156542989	XP_001603025	PREDICTED: similar to high Glx storage protein [Nasonia vitripennis]
8.409e-20	HYFFELDQFYYDIVEGHNAIVR	2775.72	3	gi|156542989	XP_001603025	PREDICTED: similar to high Glx storage protein [Nasonia vitripennis]
9.213e-20	IYTPEGLNILGNMIEGNADSMNEQYYGNIDMLMR	3879.84	3	gi|156545567	XP_001607029	PREDICTED: similar to hexamerin [Nasonia vitripennis]
9.739e-20	SQIQEYVDYYGGAGVqHIALNTSDIITAITNLR	3623.75	3	gi|156553875	XP_001600932	PREDICTED: similar to 4-hydroxyphenylpyruvate dioxygenase [Nasonia vitripennis]
1.243e-19	KNDFNESTYYMEGNLGHPVFDTPYGK	3023.25	3	gi|156542476	XP_001599672	PREDICTED: similar to ENSANGP00000014344 [Nasonia vitripennis]
1.311e-19	GYQGHEEQLQQFYnNEFIGDIIGGAISLDGKPLGYPFDR	4386.98	3	gi|156542989	XP_001603025	PREDICTED: similar to high Glx storage protein [Nasonia vitripennis]
1.37e-19	GYQGHEEQLQQFYnnEFIGDIIGGAISLDGKPLGYPFDR	4387.1	3	gi|156542989	XP_001603025	PREDICTED: similar to high Glx storage protein [Nasonia vitripennis]
1.425e-19	KNDFnESTYYMEGNLGHPVFDTPYGK	3023.85	3	gi|156542476	XP_001599672	PREDICTED: similar to ENSANGP00000014344 [Nasonia vitripennis]
1.494e-19	GYQGHEEQLQQFYNNEFIGDIIGGAISLDGKPLGYPFDR	4385.36	3	gi|156542989	XP_001603025	PREDICTED: similar to high Glx storage protein [Nasonia vitripennis]
1.642e-19	AFSSAVIQRPDTQGVILPPAYEVYPHYFFDTR	3683.73	3	gi|156542989	XP_001603025	PREDICTED: similar to high Glx storage protein [Nasonia vitripennis]
1.706e-19	VEVGDLVTYFSDYEVDLNNAVVQPVGQHQEYQPFPK	4122.53	3	gi|156542452	XP_001599110	PREDICTED: similar to high Glx storage protein [Nasonia vitripennis]
1.916e-19	KNDFNESTYYMEGnLGHPVFDTPYGK	3023.85	3	gi|156542476	XP_001599672	PREDICTED: similar to ENSANGP00000014344 [Nasonia vitripennis]
1.933e-19	GYQGHEEQLqQFYNnEFIGDIIGGAISLDGKPLGYPFDR	4386.63	3	gi|156542989	XP_001603025	PREDICTED: similar to high Glx storage protein [Nasonia vitripennis]
2.241e-19	GYQGHEEQLQQFYnNEFIGDIIGGAISLDGKPLGYPFDR	4385.24	3	gi|156542989	XP_001603025	PREDICTED: similar to high Glx storage protein [Nasonia vitripennis]
2.339e-19	AFSSAVIQRPDTQGVILPPAYEVYPHYFFDTR	3684.27	3	gi|156542989	XP_001603025	PREDICTED: similar to high Glx storage protein [Nasonia vitripennis]
2.347e-19	IYTPEGLNILGNMIEGnADSMNEqYYGNIDMLMR	3880.74	3	gi|156545567	XP_001607029	PREDICTED: similar to hexamerin [Nasonia vitripennis]
2.497e-19	IYTPEGLNILGNMIEGnADSMNEQYYGNIDMLMR	3879.84	3	gi|156545567	XP_001607029	PREDICTED: similar to hexamerin [Nasonia vitripennis]
2.571e-19	NDEELNKLLSGVTIAQGGVLPNIQAVLLPK	3144.74	3	gi|156549200	XP_001607826	PREDICTED: similar to ENSANGP00000031916 [Nasonia vitripennis]
2.708e-19	GYQGHEEQLQqFYNnEFIGDIIGGAISLDGKPLGYPFDR	4385.55	3	gi|156542989	XP_001603025	PREDICTED: similar to high Glx storage protein [Nasonia vitripennis]
2.932e-19	GYQGHEEQLQqFYNnEFIGDIIGGAISLDGKPLGYPFDR	4386.63	3	gi|156542989	XP_001603025	PREDICTED: similar to high Glx storage protein [Nasonia vitripennis]
3.159e-19	GYQGHEEQLQQFYnNEFIGDIIGGAISLDGKPLGYPFDR	4385.96	3	gi|156542989	XP_001603025	PREDICTED: similar to high Glx storage protein [Nasonia vitripennis]
3.3e-19	GYQGHEEQLQQFYnnEFIGDIIGGAISLDGKPLGYPFDR	4385.96	3	gi|156542989	XP_001603025	PREDICTED: similar to high Glx storage protein [Nasonia vitripennis]
3.385e-19	GYQGHEEQLqQFYnNEFIGDIIGGAISLDGKPLGYPFDR	4385.55	3	gi|156542989	XP_001603025	PREDICTED: similar to high Glx storage protein [Nasonia vitripennis]
3.414e-19	GYQGHEEQLQQFYNNEFIGDIIGGAISLDGKPLGYPFDR	4387.25	3	gi|156542989	XP_001603025	PREDICTED: similar to high Glx storage protein [Nasonia vitripennis]
3.425e-19	GYQGHEEQLqQFYNNEFIGDIIGGAISLDGKPLGYPFDR	4385.96	3	gi|156542989	XP_001603025	PREDICTED: similar to high Glx storage protein [Nasonia vitripennis]
3.722e-19	GYQGHEEQLQQFYNnEFIGDIIGGAISLDGKPLGYPFDR	4387.4	3	gi|156542989	XP_001603025	PREDICTED: similar to high Glx storage protein [Nasonia vitripennis]
3.877e-19	GYQGHEEQLQQFYnNEFIGDIIGGAISLDGKPLGYPFDR	4385.36	3	gi|156542989	XP_001603025	PREDICTED: similar to high Glx storage protein [Nasonia vitripennis]
4.481e-19	GYQGHEEQLQQFYnNEFIGDIIGGAISLDGKPLGYPFDR	4387.65	3	gi|156542989	XP_001603025	PREDICTED: similar to high Glx storage protein [Nasonia vitripennis]
4.513e-19	GYQGHEEQLqQFYNnEFIGDIIGGAISLDGKPLGYPFDR	4385.55	3	gi|156542989	XP_001603025	PREDICTED: similar to high Glx storage protein [Nasonia vitripennis]
4.66e-19	GYQGHEEQLQQFYnNEFIGDIIGGAISLDGKPLGYPFDR	4387.25	3	gi|156542989	XP_001603025	PREDICTED: similar to high Glx storage protein [Nasonia vitripennis]
5.052e-19	GYQGHEEQLQQFYnnEFIGDIIGGAISLDGKPLGYPFDR	4387.01	3	gi|156542989	XP_001603025	PREDICTED: similar to high Glx storage protein [Nasonia vitripennis]
5.192e-19	GYQGHEEQLqQFYNNEFIGDIIGGAISLDGKPLGYPFDR	4386.63	3	gi|156542989	XP_001603025	PREDICTED: similar to high Glx storage protein [Nasonia vitripennis]
5.593e-19	GYQGHEEqLQQFYnNEFIGDIIGGAISLDGKPLGYPFDR	4387.62	3	gi|156542989	XP_001603025	PREDICTED: similar to high Glx storage protein [Nasonia vitripennis]
6.368e-19	GYQGHEEQLQqFYNNEFIGDIIGGAISLDGKPLGYPFDR	4385.55	3	gi|156542989	XP_001603025	PREDICTED: similar to high Glx storage protein [Nasonia vitripennis]
7.095e-19	AAFDDAIAELDTLSEESYKDSTLIMQLLR	3259.58	3	gi|156553657	XP_001600604	PREDICTED: similar to ENSANGP00000012072 [Nasonia vitripennis]
7.166e-19	AAFDDAIAELDTLSEESYKDSTLIMQLLR	3259.2	3	gi|156553657	XP_001600604	PREDICTED: similar to ENSANGP00000012072 [Nasonia vitripennis]
7.185e-19	ESIKGAYSSQSPYYINYPEQLYGFPAR	3128.97	3	gi|156542452	XP_001599110	PREDICTED: similar to high Glx storage protein [Nasonia vitripennis]
7.222e-19	EVAAFAQFGSDLDAATQQLLNR	2364.73	2	gi|156549565	XP_001607253	PREDICTED: similar to ENSANGP00000024604 isoform 2 [Nasonia vitripennis]
7.549e-19	VEVGDLVTYFSDYEVDLnNAVVQPVGQHQEYQPFPK	4125.06	3	gi|156542452	XP_001599110	PREDICTED: similar to high Glx storage protein [Nasonia vitripennis]
7.584e-19	HYFFELDqFYYDIVEGHNAIVR	2775.66	3	gi|156542989	XP_001603025	PREDICTED: similar to high Glx storage protein [Nasonia vitripennis]
7.878e-19	KAVDIAVEATHNLNEQLK	1991.85	3	gi|156544486	XP_001602474	PREDICTED: similar to apolipophorin-III [Nasonia vitripennis]
7.937e-19	GYQGHEEQLQQFYnnEFIGDIIGGAISLDGKPLGYPFDR	4387.79	3	gi|156542989	XP_001603025	PREDICTED: similar to high Glx storage protein [Nasonia vitripennis]
8.213e-19	IHGGYQSVDVIPDFDNHVITEGnWHWGYLYK	3660.6	3	gi|156542989	XP_001603025	PREDICTED: similar to high Glx storage protein [Nasonia vitripennis]
8.392e-19	GYQGHEEQLQqFYNNEFIGDIIGGAISLDGKPLGYPFDR	4387.01	3	gi|156542989	XP_001603025	PREDICTED: similar to high Glx storage protein [Nasonia vitripennis]
8.745e-19	LGQGLAPIKELDYYYEHIETPYKPNFR	3255.21	3	gi|156542452	XP_001599110	PREDICTED: similar to high Glx storage protein [Nasonia vitripennis]
8.952e-19	ADKDKFQVVLDVqQFKPEEINVK	2718.3	3	gi|156548276	XP_001604985	PREDICTED: similar to lethal(2)essential for life protein, l2efl [Nasonia vitripennis]
8.994e-19	IHGGYQSVDVIPDFDnHVITEGNWHWGYLYK	3660.29	3	gi|156542989	XP_001603025	PREDICTED: similar to high Glx storage protein [Nasonia vitripennis]
9.083e-19	QLLGNAPEFnNIYEYSPSALELGqTAVRDPIFYQLYSK	4350.75	3	gi|156542452	XP_001599110	PREDICTED: similar to high Glx storage protein [Nasonia vitripennis]
9.379e-19	GYQGHEEQLqQFYNNEFIGDIIGGAISLDGKPLGYPFDR	4386.98	3	gi|156542989	XP_001603025	PREDICTED: similar to high Glx storage protein [Nasonia vitripennis]
9.749e-19	GYQGHEEQLQqFYnNEFIGDIIGGAISLDGKPLGYPFDR	4385.55	3	gi|156542989	XP_001603025	PREDICTED: similar to high Glx storage protein [Nasonia vitripennis]
9.799e-19	GYQGHEEQLQQFYnNEFIGDIIGGAISLDGKPLGYPFDR	4387.47	3	gi|156542989	XP_001603025	PREDICTED: similar to high Glx storage protein [Nasonia vitripennis]
1.026e-18	IYTPEGLNILGNMIEGNADSMNEQYYGNIDMLMR	3880.74	3	gi|156545567	XP_001607029	PREDICTED: similar to hexamerin [Nasonia vitripennis]
1.034e-18	GYQGHEEQLQQFYnnEFIGDIIGGAISLDGKPLGYPFDR	4385.36	3	gi|156542989	XP_001603025	PREDICTED: similar to high Glx storage protein [Nasonia vitripennis]
1.046e-18	IHGGYQSVDVIPDFDnHVITEGNWHWGYLYK	3660.42	3	gi|156542989	XP_001603025	PREDICTED: similar to high Glx storage protein [Nasonia vitripennis]
1.075e-18	AFSSAVIQRPDTQGVILPPAYEVYPHYFFDTR	3684.53	3	gi|156542989	XP_001603025	PREDICTED: similar to high Glx storage protein [Nasonia vitripennis]
1.087e-18	GYQGHEEQLQQFYNnEFIGDIIGGAISLDGKPLGYPFDR	4387.25	3	gi|156542989	XP_001603025	PREDICTED: similar to high Glx storage protein [Nasonia vitripennis]
1.129e-18	SAIVNAFYEPNENSIqFPAGILQGVFFDK	3215.9	3	gi|156552722	XP_001599405	PREDICTED: similar to zinc metalloprotease [Nasonia vitripennis]
1.171e-18	ADKDKFQVVLDVQqFKPEEINVK	2718.3	3	gi|156548276	XP_001604985	PREDICTED: similar to lethal(2)essential for life protein, l2efl [Nasonia vitripennis]
1.174e-18	GYQGHEEQLQQFYNnEFIGDIIGGAISLDGKPLGYPFDR	4387.47	3	gi|156542989	XP_001603025	PREDICTED: similar to high Glx storage protein [Nasonia vitripennis]
1.183e-18	GIHVEISGPEYETLQPIHVSK	2333.73	3	gi|156543370	XP_001608218	PREDICTED: similar to electron-transfer-flavoprotein beta polypeptide [Nasonia vitripennis]
1.212e-18	GIHVEISGPEYETLQPIHVSK	2333	3	gi|156543370	XP_001608218	PREDICTED: similar to electron-transfer-flavoprotein beta polypeptide [Nasonia vitripennis]
1.287e-18	QLLGNAPEFNnIYEYSPSALELGqTAVRDPIFYQLYSK	4350.75	3	gi|156542989	XP_001603025	PREDICTED: similar to high Glx storage protein [Nasonia vitripennis]
1.29e-18	LGEHNIDVLEGNEQFINAAK	2210.4	3	gi|77777777	XP_222222	trypsin [Sus scrofa]
1.383e-18	ILDAIHLGHVITPqGAFLSLYQPEGLNILGELIEGTGR	4053.99	3	gi|156542452	XP_001599110	PREDICTED: similar to high Glx storage protein [Nasonia vitripennis]
1.393e-18	HYFFELDQFYYDIVEGHNAIVR	2775.66	3	gi|156542989	XP_001603025	PREDICTED: similar to high Glx storage protein [Nasonia vitripennis]
1.473e-18	HYFFELDQFYYDIVEGHNAIVR	2776.29	3	gi|156542989	XP_001603025	PREDICTED: similar to high Glx storage protein [Nasonia vitripennis]
1.485e-18	AFSSAVIQRPDTQGVILPPAYEVYPHYFFDTR	3686.16	3	gi|156542989	XP_001603025	PREDICTED: similar to high Glx storage protein [Nasonia vitripennis]
1.505e-18	GYQGHEEQLQQFYnNEFIGDIIGGAISLDGKPLGYPFDR	4387.4	3	gi|156542989	XP_001603025	PREDICTED: similar to high Glx storage protein [Nasonia vitripennis]
1.574e-18	SAIVNAFYEPNENSIQFPAGILQGVFFDK	3216.21	3	gi|156552724	XP_001599431	PREDICTED: similar to zinc metalloprotease [Nasonia vitripennis]
1.609e-18	SAIVNAFYEPnENSIQFPAGILQGVFFDK	3216.21	3	gi|156552724	XP_001599431	PREDICTED: similar to zinc metalloprotease [Nasonia vitripennis]
1.632e-18	IHGGYQSVDVIPDFDnHVITEGNWHWGYLYK	3661.16	3	gi|156542989	XP_001603025	PREDICTED: similar to high Glx storage protein [Nasonia vitripennis]
1.64e-18	GYQGHEEQLQqFYNnEFIGDIIGGAISLDGKPLGYPFDR	4387.65	3	gi|156542989	XP_001603025	PREDICTED: similar to high Glx storage protein [Nasonia vitripennis]
1.669e-18	AFSSAVIQRPDTqGVILPPAYEVYPHYFFDTR	3684.53	3	gi|156542989	XP_001603025	PREDICTED: similar to high Glx storage protein [Nasonia vitripennis]
1.755e-18	ILDAIHLGHVITPqGAFLSLYqPEGLNILGELIEGTGR	4055.61	3	gi|156542452	XP_001599110	PREDICTED: similar to high Glx storage protein [Nasonia vitripennis]
1.783e-18	GYQGHEEQLqQFYNNEFIGDIIGGAISLDGKPLGYPFDR	4385.55	3	gi|156542989	XP_001603025	PREDICTED: similar to high Glx storage protein [Nasonia vitripennis]
1.809e-18	GYQGHEEQLQqFYnNEFIGDIIGGAISLDGKPLGYPFDR	4387.65	3	gi|156542989	XP_001603025	PREDICTED: similar to high Glx storage protein [Nasonia vitripennis]
1.866e-18	GYQGHEEQLqQFYnNEFIGDIIGGAISLDGKPLGYPFDR	4385.24	3	gi|156542989	XP_001603025	PREDICTED: similar to high Glx storage protein [Nasonia vitripennis]
1.924e-18	ESIKGAYSSQSPYYINYPEQLYGFPAR	3128.43	3	gi|156542452	XP_001599110	PREDICTED: similar to high Glx storage protein [Nasonia vitripennis]
1.952e-18	IYTPEGLNILGNMIEGnADSMNEQYYGNIDMLMR	3880.74	3	gi|156545567	XP_001607029	PREDICTED: similar to hexamerin [Nasonia vitripennis]
2.034e-18	LGEHNIDVLEGNEQFINAAK	2211.12	3	gi|77777777	XP_222222	trypsin [Sus scrofa]
2.037e-18	LGQGLAPIKELDYYYEHIETPYKPNFR	3255.47	3	gi|156542452	XP_001599110	PREDICTED: similar to high Glx storage protein [Nasonia vitripennis]
2.084e-18	IYTPEGLNILGNMIEGNADSMnEqYYGNIDMLMR	3880.74	3	gi|156545567	XP_001607029	PREDICTED: similar to hexamerin [Nasonia vitripennis]
2.164e-18	AFSSAVIQRPDTQGVILPPAYEVYPHYFFDTR	3685.83	3	gi|156542989	XP_001603025	PREDICTED: similar to high Glx storage protein [Nasonia vitripennis]
2.25e-18	VEVGDLVTYFSDYEVDLNnAVVQPVGQHQEYQPFPK	4123.73	3	gi|156542452	XP_001599110	PREDICTED: similar to high Glx storage protein [Nasonia vitripennis]
2.417e-18	GYQGHEEQLQQFYNnEFIGDIIGGAISLDGKPLGYPFDR	4385.36	3	gi|156542989	XP_001603025	PREDICTED: similar to high Glx storage protein [Nasonia vitripennis]
2.451e-18	GAYSSQSPYYINYPEQLYGFPAR	2670.44	3	gi|156542452	XP_001599110	PREDICTED: similar to high Glx storage protein [Nasonia vitripennis]
2.538e-18	IYTPEGLNILGNMIEGnADSMnEQYYGNIDMLMR	3881.12	3	gi|156545567	XP_001607029	PREDICTED: similar to hexamerin [Nasonia vitripennis]
2.614e-18	ILDAIHLGHVITPqGAFLSLYqPEGLNILGELIEGTGR	4055.37	3	gi|156542452	XP_001599110	PREDICTED: similar to high Glx storage protein [Nasonia vitripennis]
2.758e-18	TTGIVLDSGDGVSHTVPIYEGYALPHAILR	3152.46	3	gi|156554902	XP_001601057	PREDICTED: similar to RE12057p isoform 3 [Nasonia vitripennis]
2.792e-18	IHGGYQSVDVIPDFDnHVITEGnWHWGYLYK	3660.42	3	gi|156542989	XP_001603025	PREDICTED: similar to high Glx storage protein [Nasonia vitripennis]
2.87e-18	NDEELNKLLSGVTIAQGGVLPNIQAVLLPK	3142.23	3	gi|156549200	XP_001607826	PREDICTED: similar to ENSANGP00000031916 [Nasonia vitripennis]
3.079e-18	AFSSAVIQRPDTQGVILPPAYEVYPHYFFDTR	3685.49	3	gi|156542989	XP_001603025	PREDICTED: similar to high Glx storage protein [Nasonia vitripennis]
3.195e-18	VEVGDLVTYFSDYEVDLNNAVVQPVGQHQEYqPFPK	4124.87	3	gi|156542452	XP_001599110	PREDICTED: similar to high Glx storage protein [Nasonia vitripennis]
3.219e-18	GYQGHEEQLqQFYNNEFIGDIIGGAISLDGKPLGYPFDR	4387.4	3	gi|156542989	XP_001603025	PREDICTED: similar to high Glx storage protein [Nasonia vitripennis]
3.249e-18	GYQGHEEQLQqFYnNEFIGDIIGGAISLDGKPLGYPFDR	4386.63	3	gi|156542989	XP_001603025	PREDICTED: similar to high Glx storage protein [Nasonia vitripennis]
3.328e-18	KQQDVIYLLEnIAGELPNQHLR	2592.57	3	gi|156542452	XP_001599110	PREDICTED: similar to high Glx storage protein [Nasonia vitripennis]
3.538e-18	VEVGDLVTYFSDYEVDLNNAVVQPVGQHqEYQPFPK	4124.87	3	gi|156542452	XP_001599110	PREDICTED: similar to high Glx storage protein [Nasonia vitripennis]
3.559e-18	LGQGLEPIRELDNYWEHIETPYKPHLR	3303.45	3	gi|156542989	XP_001603025	PREDICTED: similar to high Glx storage protein [Nasonia vitripennis]
3.732e-18	GYQGHEEQLqqFYNNEFIGDIIGGAISLDGKPLGYPFDR	4385.24	3	gi|156542989	XP_001603025	PREDICTED: similar to high Glx storage protein [Nasonia vitripennis]
3.848e-18	IYTPEGLnILGNMIEGNADSMnEQYYGNIDMLMR	3880.74	3	gi|156545567	XP_001607029	PREDICTED: similar to hexamerin [Nasonia vitripennis]
3.942e-18	KnDFNESTYYMEGNLGHPVFDTPYGK	3023.85	3	gi|156542476	XP_001599672	PREDICTED: similar to ENSANGP00000014344 [Nasonia vitripennis]
3.942e-18	VEVGDLVTYFSDYEVDLNnAVVqPVGQHQEYQPFPK	4125.06	3	gi|156542452	XP_001599110	PREDICTED: similar to high Glx storage protein [Nasonia vitripennis]
3.964e-18	KQQDVIYLLEnIAGELPNQHLR	2593.1	3	gi|156542452	XP_001599110	PREDICTED: similar to high Glx storage protein [Nasonia vitripennis]
4.054e-18	AAFDDAIAELDTLSEESYKDSTLIMQLLR	3256.89	3	gi|156553657	XP_001600604	PREDICTED: similar to ENSANGP00000012072 [Nasonia vitripennis]
4.317e-18	GYQGHEEQLQQFYNnEFIGDIIGGAISLDGKPLGYPFDR	4387.02	3	gi|156542989	XP_001603025	PREDICTED: similar to high Glx storage protein [Nasonia vitripennis]
4.332e-18	GYQGHEEQLQQFYNNEFIGDIIGGAISLDGKPLGYPFDR	4387.47	3	gi|156542989	XP_001603025	PREDICTED: similar to high Glx storage protein [Nasonia vitripennis]
4.352e-18	KNDFNESTYYMEGNLGHPVFDTPYGK	3023.3	3	gi|156542476	XP_001599672	PREDICTED: similar to ENSANGP00000014344 [Nasonia vitripennis]
4.431e-18	KLEADINELEIALDHANK	2036.45	3	gi|156544337	XP_001607303	PREDICTED: similar to CG17927-PF [Nasonia vitripennis]
4.782e-18	GYQGHEEQLqqFYNNEFIGDIIGGAISLDGKPLGYPFDR	4385.55	3	gi|156542989	XP_001603025	PREDICTED: similar to high Glx storage protein [Nasonia vitripennis]
4.88e-18	AFSSAVIQRPDTQGVILPPAYEVYPHYFFDTR	3683.43	3	gi|156542989	XP_001603025	PREDICTED: similar to high Glx storage protein [Nasonia vitripennis]
4.983e-18	HYFFELDqFYYDIVEGHNAIVR	2775	3	gi|156542989	XP_001603025	PREDICTED: similar to high Glx storage protein [Nasonia vitripennis]
4.989e-18	IHGGYQSVDVIPDFDnHVITEGnWHWGYLYK	3660.6	3	gi|156542989	XP_001603025	PREDICTED: similar to high Glx storage protein [Nasonia vitripennis]
5.02e-18	GYQGHEEqLQQFYNnEFIGDIIGGAISLDGKPLGYPFDR	4386.63	3	gi|156542989	XP_001603025	PREDICTED: similar to high Glx storage protein [Nasonia vitripennis]
5.039e-18	GYQGHEEQLqQFYNNEFIGDIIGGAISLDGKPLGYPFDR	4387.47	3	gi|156542989	XP_001603025	PREDICTED: similar to high Glx storage protein [Nasonia vitripennis]
5.249e-18	VEVGDLVTYFSDYEVDLnNAVVQPVGQHQEYQPFPK	4123.73	3	gi|156542452	XP_001599110	PREDICTED: similar to high Glx storage protein [Nasonia vitripennis]
5.315e-18	GYQGHEEQLQQFYnnEFIGDIIGGAISLDGKPLGYPFDR	4387.47	3	gi|156542989	XP_001603025	PREDICTED: similar to high Glx storage protein [Nasonia vitripennis]
5.444e-18	GYQGHEEQLQqFYNnEFIGDIIGGAISLDGKPLGYPFDR	4386.98	3	gi|156542989	XP_001603025	PREDICTED: similar to high Glx storage protein [Nasonia vitripennis]
5.453e-18	KQQDVIYLLENIAGELPNQHLR	2591.61	3	gi|156542452	XP_001599110	PREDICTED: similar to high Glx storage protein [Nasonia vitripennis]
5.475e-18	GYQGHEEQLqQFYNnEFIGDIIGGAISLDGKPLGYPFDR	4386.98	3	gi|156542989	XP_001603025	PREDICTED: similar to high Glx storage protein [Nasonia vitripennis]
5.9e-18	KNDFnESTYYMEGNLGHPVFDTPYGK	3023.57	3	gi|156542476	XP_001599672	PREDICTED: similar to ENSANGP00000014344 [Nasonia vitripennis]
5.921e-18	GAYSSQSPYYINYPEQLYGFPAR	2670.33	3	gi|156542452	XP_001599110	PREDICTED: similar to high Glx storage protein [Nasonia vitripennis]
6.212e-18	IYTPEGLNILGNMIEGNADSMnEqYYGNIDMLMR	3881.73	3	gi|156545567	XP_001607029	PREDICTED: similar to hexamerin [Nasonia vitripennis]
6.29e-18	GYQGHEEQLqQFYnNEFIGDIIGGAISLDGKPLGYPFDR	4386.98	3	gi|156542989	XP_001603025	PREDICTED: similar to high Glx storage protein [Nasonia vitripennis]
6.382e-18	TTGIVLDSGDGVSHTVPIYEGYALPHAILR	3150.66	3	gi|156555799	XP_001601504	PREDICTED: similar to RE12057p isoform 1 [Nasonia vitripennis]
6.537e-18	AFSSAVIQRPDTQGVILPPAYEVYPHYFFDTR	3685.91	3	gi|156542989	XP_001603025	PREDICTED: similar to high Glx storage protein [Nasonia vitripennis]
7.068e-18	GYQGHEEQLQQFYnNEFIGDIIGGAISLDGKPLGYPFDR	4385.48	3	gi|156542989	XP_001603025	PREDICTED: similar to high Glx storage protein [Nasonia vitripennis]
7.157e-18	IHGGYQSVDVIPDFDNHVITEGnWHWGYLYK	3661.16	3	gi|156542989	XP_001603025	PREDICTED: similar to high Glx storage protein [Nasonia vitripennis]
7.333e-18	VEVGDLVTYFSDYEVDLnNAVVqPVGQHQEYQPFPK	4125.06	3	gi|156542452	XP_001599110	PREDICTED: similar to high Glx storage protein [Nasonia vitripennis]
7.415e-18	GYQGHEEQLqqFYNNEFIGDIIGGAISLDGKPLGYPFDR	4386.63	3	gi|156542989	XP_001603025	PREDICTED: similar to high Glx storage protein [Nasonia vitripennis]
7.492e-18	VEVGDLVTYFSDYEVDLNnAVVqPVGQHQEYQPFPK	4124.87	3	gi|156542452	XP_001599110	PREDICTED: similar to high Glx storage protein [Nasonia vitripennis]
7.569e-18	GYQGHEEQLQqFYnNEFIGDIIGGAISLDGKPLGYPFDR	4386.98	3	gi|156542989	XP_001603025	PREDICTED: similar to high Glx storage protein [Nasonia vitripennis]
7.614e-18	QLLGNAPEFNNIYEYSPSALELGqTAVRDPIFYQLYSK	4350.75	3	gi|156542989	XP_001603025	PREDICTED: similar to high Glx storage protein [Nasonia vitripennis]
7.671e-18	IIELFHYYQEALPAYQYNDVVVPGVHIEK	3448.86	3	gi|156542989	XP_001603025	PREDICTED: similar to high Glx storage protein [Nasonia vitripennis]
7.8e-18	GYQGHEEQLQQFYnnEFIGDIIGGAISLDGKPLGYPFDR	4387.34	3	gi|156542989	XP_001603025	PREDICTED: similar to high Glx storage protein [Nasonia vitripennis]
8.362e-18	VEVGDLVTYFSDYEVDLnNAVVQPVGQHQEYQPFPK	4124.46	3	gi|156542452	XP_001599110	PREDICTED: similar to high Glx storage protein [Nasonia vitripennis]
8.503e-18	EIGYSYEFEPYLQNYENPSTVK	2668.35	3	gi|156542452	XP_001599110	PREDICTED: similar to high Glx storage protein [Nasonia vitripennis]
9.049e-18	FIQVESLPLIVEFNQETAR	2231.72	3	gi|156537243	XP_001605359	PREDICTED: similar to protein disulfide isomerase [Nasonia vitripennis]
9.23e-18	GYQGHEEQLqQFYNnEFIGDIIGGAISLDGKPLGYPFDR	4387.65	3	gi|156542989	XP_001603025	PREDICTED: similar to high Glx storage protein [Nasonia vitripennis]
9.357e-18	SAIVNAFYEPNEnSIQFPAGILQGVFFDK	3216.21	3	gi|156552722	XP_001599405	PREDICTED: similar to zinc metalloprotease [Nasonia vitripennis]
9.857e-18	LGQGLEPIRELDnYWEHIETPYKPHLR	3304.1	3	gi|156542989	XP_001603025	PREDICTED: similar to high Glx storage protein [Nasonia vitripennis]
1.015e-17	VEVGDLVTYFSDYEVDLNNAVVqPVGQHQEYQPFPK	4125.06	3	gi|156542452	XP_001599110	PREDICTED: similar to high Glx storage protein [Nasonia vitripennis]
1.054e-17	GHYTEGAELVDSVLDVVR	1958.42	2	gi|156538985	XP_001600854	PREDICTED: similar to beta-1 tubulin, partial [Nasonia vitripennis]
1.079e-17	IYTPEGLNILGnMIEGnADSMNEQYYGNIDMLMR	3880.74	3	gi|156545567	XP_001607029	PREDICTED: similar to hexamerin [Nasonia vitripennis]
1.092e-17	GYQGHEEQLqQFYNnEFIGDIIGGAISLDGKPLGYPFDR	4387.47	3	gi|156542989	XP_001603025	PREDICTED: similar to high Glx storage protein [Nasonia vitripennis]
1.143e-17	HYFFELDQFYYDIVEGHnAIVR	2776.68	3	gi|156542989	XP_001603025	PREDICTED: similar to high Glx storage protein [Nasonia vitripennis]
1.28e-17	HYFFELDqFYYDIVEGHNAIVR	2774.09	3	gi|156542989	XP_001603025	PREDICTED: similar to high Glx storage protein [Nasonia vitripennis]
1.287e-17	VEVGDLVTYFSDYEVDLnNAVVqPVGQHQEYQPFPK	4124.46	3	gi|156542452	XP_001599110	PREDICTED: similar to high Glx storage protein [Nasonia vitripennis]
1.289e-17	GYQGHEEqLQQFYNnEFIGDIIGGAISLDGKPLGYPFDR	4385.55	3	gi|156542989	XP_001603025	PREDICTED: similar to high Glx storage protein [Nasonia vitripennis]
1.291e-17	IIELFHYYQEALPAYqYNDVVVPGVHIEK	3446.93	3	gi|156542989	XP_001603025	PREDICTED: similar to high Glx storage protein [Nasonia vitripennis]
1.366e-17	AFSSAVIQRPDTqGVILPPAYEVYPHYFFDTR	3684.27	3	gi|156542989	XP_001603025	PREDICTED: similar to high Glx storage protein [Nasonia vitripennis]
1.505e-17	IYTPEGLNILGNMIEGNADSMNEqYYGNIDMLMR	3881.73	3	gi|156545567	XP_001607029	PREDICTED: similar to hexamerin [Nasonia vitripennis]
1.574e-17	EIGYSYEFEPYLQNYENPSTVK	2670.2	3	gi|156542452	XP_001599110	PREDICTED: similar to high Glx storage protein [Nasonia vitripennis]
1.602e-17	SAIVNAFYEPNENSIQFPAGILQGVFFDK	3215.9	3	gi|156552722	XP_001599405	PREDICTED: similar to zinc metalloprotease [Nasonia vitripennis]
1.641e-17	QLLGNAPEFnNIYEYSPSALELGqTAVRDPIFYQLYSK	4351.08	3	gi|156542989	XP_001603025	PREDICTED: similar to high Glx storage protein [Nasonia vitripennis]
1.663e-17	GYQGHEEQLqQFYNNEFIGDIIGGAISLDGKPLGYPFDR	4387.01	3	gi|156542989	XP_001603025	PREDICTED: similar to high Glx storage protein [Nasonia vitripennis]
1.672e-17	VEVGDLVTYFSDYEVDLNnAVVQPVGQHQEYQPFPK	4124.46	3	gi|156542452	XP_001599110	PREDICTED: similar to high Glx storage protein [Nasonia vitripennis]
1.673e-17	VEVGDLVTYFSDYEVDLNnAVVqPVGQHQEYQPFPK	4124.46	3	gi|156542452	XP_001599110	PREDICTED: similar to high Glx storage protein [Nasonia vitripennis]
1.791e-17	VEVGDLVTYFSDYEVDLNnAVVQPVGqHQEYQPFPK	4124.87	3	gi|156542452	XP_001599110	PREDICTED: similar to high Glx storage protein [Nasonia vitripennis]
1.795e-17	KQQDVIYLLENIAGELPNQHLR	2591.64	3	gi|156542452	XP_001599110	PREDICTED: similar to high Glx storage protein [Nasonia vitripennis]
1.825e-17	GYQGHEEQLQqFYnNEFIGDIIGGAISLDGKPLGYPFDR	4387.4	3	gi|156542989	XP_001603025	PREDICTED: similar to high Glx storage protein [Nasonia vitripennis]
1.829e-17	GYQGHEEQLqQFYnNEFIGDIIGGAISLDGKPLGYPFDR	4386.63	3	gi|156542989	XP_001603025	PREDICTED: similar to high Glx storage protein [Nasonia vitripennis]
1.848e-17	VEVGDLVTYFSDYEVDLNNAVVQPVGQHQEYQPFPK	4124.46	3	gi|156542452	XP_001599110	PREDICTED: similar to high Glx storage protein [Nasonia vitripennis]
1.873e-17	VEVGDLVTYFSDYEVDLnNAVVqPVGQHQEYQPFPK	4124.87	3	gi|156542452	XP_001599110	PREDICTED: similar to high Glx storage protein [Nasonia vitripennis]
1.885e-17	GYQGHEEQLQqFYnNEFIGDIIGGAISLDGKPLGYPFDR	4385.24	3	gi|156542989	XP_001603025	PREDICTED: similar to high Glx storage protein [Nasonia vitripennis]
1.885e-17	EKVQYVAIFDLPEYDSPHVVEGLK	2775.84	3	gi|156549941	XP_001602718	PREDICTED: similar to putative alcohol dehydrogenase [Nasonia vitripennis]
2.067e-17	GYQGHEEQLQqFYNnEFIGDIIGGAISLDGKPLGYPFDR	4387.4	3	gi|156542989	XP_001603025	PREDICTED: similar to high Glx storage protein [Nasonia vitripennis]
2.079e-17	IHGGYQSVDVIPDFDnHVITEGnWHWGYLYK	3660.29	3	gi|156542989	XP_001603025	PREDICTED: similar to high Glx storage protein [Nasonia vitripennis]
2.196e-17	EIDFQEHYHEFYEMENFIYDLAAGENK	3382.47	3	gi|156545567	XP_001607029	PREDICTED: similar to hexamerin [Nasonia vitripennis]
2.21e-17	LGEHNIDVLEGNEQFINAAK	2210	3	gi|77777777	XP_222222	trypsin [Sus scrofa]
2.219e-17	GYQGHEEQLqQFYNNEFIGDIIGGAISLDGKPLGYPFDR	4385.36	3	gi|156542989	XP_001603025	PREDICTED: similar to high Glx storage protein [Nasonia vitripennis]
2.26e-17	HYFFELDQFYYDIVEGHNAIVR	2776.05	3	gi|156542989	XP_001603025	PREDICTED: similar to high Glx storage protein [Nasonia vitripennis]
2.306e-17	IIELFHYYQEALPAYqYNDVVVPGVHIEK	3448.23	3	gi|156542989	XP_001603025	PREDICTED: similar to high Glx storage protein [Nasonia vitripennis]
2.341e-17	QLLGNAPEFnnIYEYSPSALELGQTAVRDPIFYQLYSK	4348.4	3	gi|156542452	XP_001599110	PREDICTED: similar to high Glx storage protein [Nasonia vitripennis]
2.356e-17	GYQGHEEQLqQFYnNEFIGDIIGGAISLDGKPLGYPFDR	4387.4	3	gi|156542989	XP_001603025	PREDICTED: similar to high Glx storage protein [Nasonia vitripennis]
2.38e-17	IIELFHYYQEALPAYQYNDVVVPGVHIEK	3447.72	3	gi|156542989	XP_001603025	PREDICTED: similar to high Glx storage protein [Nasonia vitripennis]
2.417e-17	KQQDVIYLLENIAGELPNQHLR	2592.57	3	gi|156542452	XP_001599110	PREDICTED: similar to high Glx storage protein [Nasonia vitripennis]
2.44e-17	GYQGHEEQLQqFYNnEFIGDIIGGAISLDGKPLGYPFDR	4385.36	3	gi|156542989	XP_001603025	PREDICTED: similar to high Glx storage protein [Nasonia vitripennis]
2.458e-17	QLLGNAPEFNnIYEYSPSALELGqTAVRDPIFYQLYSK	4349.19	3	gi|156542452	XP_001599110	PREDICTED: similar to high Glx storage protein [Nasonia vitripennis]
2.482e-17	VQDYVNKYGLDYQQAQGEK	2245.91	3	gi|156542452	XP_001599110	PREDICTED: similar to high Glx storage protein [Nasonia vitripennis]
2.535e-17	GYQGHEEQLqQFYNnEFIGDIIGGAISLDGKPLGYPFDR	4387.4	3	gi|156542989	XP_001603025	PREDICTED: similar to high Glx storage protein [Nasonia vitripennis]
2.539e-17	GYQGHEEQLqQFYNNEFIGDIIGGAISLDGKPLGYPFDR	4387.25	3	gi|156542989	XP_001603025	PREDICTED: similar to high Glx storage protein [Nasonia vitripennis]
2.59e-17	GYQGHEEQLQqFYNnEFIGDIIGGAISLDGKPLGYPFDR	4387.47	3	gi|156542989	XP_001603025	PREDICTED: similar to high Glx storage protein [Nasonia vitripennis]
2.62e-17	HYFFELDqFYYDIVEGHNAIVR	2776.29	3	gi|156542989	XP_001603025	PREDICTED: similar to high Glx storage protein [Nasonia vitripennis]
2.682e-17	KGDEGDVWVAQNDEPPFAVEEIKDVEK	3044.06	3	gi|156549941	XP_001602718	PREDICTED: similar to putative alcohol dehydrogenase [Nasonia vitripennis]
2.72e-17	IYTPEGLNILGNMIEGNADSMNEQYYGnIDMLMR	3880.74	3	gi|156545567	XP_001607029	PREDICTED: similar to hexamerin [Nasonia vitripennis]
2.84e-17	AFSSAVIQRPDTqGVILPPAYEVYPHYFFDTR	3685.74	3	gi|156542989	XP_001603025	PREDICTED: similar to high Glx storage protein [Nasonia vitripennis]
2.891e-17	GYQGHEEQLQqFYNNEFIGDIIGGAISLDGKPLGYPFDR	4387.79	3	gi|156542989	XP_001603025	PREDICTED: similar to high Glx storage protein [Nasonia vitripennis]
2.924e-17	GYQGHEEqLQqFYNNEFIGDIIGGAISLDGKPLGYPFDR	4387.62	3	gi|156542989	XP_001603025	PREDICTED: similar to high Glx storage protein [Nasonia vitripennis]
2.963e-17	IYTPEGLNILGNMIEGnADSMNEqYYGNIDMLMR	3881.73	3	gi|156545567	XP_001607029	PREDICTED: similar to hexamerin [Nasonia vitripennis]
2.979e-17	IYTPEGLNILGnMIEGNADSMNEQYYGNIDMLMR	3879.84	3	gi|156545567	XP_001607029	PREDICTED: similar to hexamerin [Nasonia vitripennis]
3.117e-17	AFSSAVIQRPDTqGVILPPAYEVYPHYFFDTR	3686.16	3	gi|156542989	XP_001603025	PREDICTED: similar to high Glx storage protein [Nasonia vitripennis]
3.139e-17	GYQGHEEqLQQFYNNEFIGDIIGGAISLDGKPLGYPFDR	4386.98	3	gi|156542989	XP_001603025	PREDICTED: similar to high Glx storage protein [Nasonia vitripennis]
3.141e-17	GYQGHEEQLQqFYNnEFIGDIIGGAISLDGKPLGYPFDR	4385.24	3	gi|156542989	XP_001603025	PREDICTED: similar to high Glx storage protein [Nasonia vitripennis]
3.251e-17	AFSSAVIQRPDTQGVILPPAYEVYPHYFFDTR	3685.61	3	gi|156542989	XP_001603025	PREDICTED: similar to high Glx storage protein [Nasonia vitripennis]
3.302e-17	AFSSAVIQRPDTQGVILPPAYEVYPHYFFDTR	3684.6	3	gi|156542989	XP_001603025	PREDICTED: similar to high Glx storage protein [Nasonia vitripennis]
3.331e-17	VEVGDLVTYFSDYEVDLNnAVVQPVGQHQEYQPFPK	4124.78	3	gi|156542452	XP_001599110	PREDICTED: similar to high Glx storage protein [Nasonia vitripennis]
3.437e-17	IHGGYQSVDVIPDFDNHVITEGnWHWGYLYK	3660.29	3	gi|156542989	XP_001603025	PREDICTED: similar to high Glx storage protein [Nasonia vitripennis]
3.451e-17	VEVGDLVTYFSDYEVDLNNAVVQPVGqHQEYQPFPK	4124.87	3	gi|156542452	XP_001599110	PREDICTED: similar to high Glx storage protein [Nasonia vitripennis]
3.474e-17	ILDAIHLGHVITPqGAFLSLYQPEGLnILGELIEGTGR	4055.61	3	gi|156542452	XP_001599110	PREDICTED: similar to high Glx storage protein [Nasonia vitripennis]
3.5e-17	LGEHNIDVLEGNEQFINAAK	2211.3	3	gi|77777777	XP_222222	trypsin [Sus scrofa]
3.545e-17	GYQGHEEQLqQFYNnEFIGDIIGGAISLDGKPLGYPFDR	4385.24	3	gi|156542989	XP_001603025	PREDICTED: similar to high Glx storage protein [Nasonia vitripennis]
3.573e-17	KNDFNESTYYMEGNLGHPVFDTPYGK	3023.57	3	gi|156542476	XP_001599672	PREDICTED: similar to ENSANGP00000014344 [Nasonia vitripennis]
3.596e-17	VEVGDLVTYFSDYEVDLnNAVVQPVGQHqEYQPFPK	4124.87	3	gi|156542452	XP_001599110	PREDICTED: similar to high Glx storage protein [Nasonia vitripennis]
3.733e-17	SAIVNAFYEPNENSIqFPAGILQGVFFDK	3216.21	3	gi|156552722	XP_001599405	PREDICTED: similar to zinc metalloprotease [Nasonia vitripennis]
3.833e-17	KMAASVNPVIEVTENSGEYTMK	2398.11	2	gi|156547891	XP_001608047	PREDICTED: similar to fatty acid binding protein isoform 1 [Nasonia vitripennis]
3.839e-17	SVEMHHEALTEAVPGDNVGFNVK	2479.74	3	gi|156546950	XP_001605623	PREDICTED: similar to elongation factor 1-alpha isoform 2 [Nasonia vitripennis]
4.038e-17	VEVGDLVTYFSDYEVDLNNAVVQPVGQHQEYQPFPK	4124.87	3	gi|156542452	XP_001599110	PREDICTED: similar to high Glx storage protein [Nasonia vitripennis]
4.065e-17	GYQGHEEQLQQFYnnEFIGDIIGGAISLDGKPLGYPFDR	4387.02	3	gi|156542989	XP_001603025	PREDICTED: similar to high Glx storage protein [Nasonia vitripennis]
4.216e-17	KNDFnESTYYMEGnLGHPVFDTPYGK	3023.85	3	gi|156542476	XP_001599672	PREDICTED: similar to ENSANGP00000014344 [Nasonia vitripennis]
4.319e-17	SAIVNAFYEPNENSIQFPAGILQGVFFDK	3216.44	3	gi|156552724	XP_001599431	PREDICTED: similar to zinc metalloprotease [Nasonia vitripennis]
4.33e-17	VEVGDLVTYFSDYEVDLNnAVVQPVGQHQEYqPFPK	4124.87	3	gi|156542452	XP_001599110	PREDICTED: similar to high Glx storage protein [Nasonia vitripennis]
4.333e-17	GYQGHEEQLQqFYNNEFIGDIIGGAISLDGKPLGYPFDR	4385.24	3	gi|156542989	XP_001603025	PREDICTED: similar to high Glx storage protein [Nasonia vitripennis]
4.374e-17	LGEHNIDVLEGNEQFINAAK	2209.85	3	gi|77777777	XP_222222	trypsin [Sus scrofa]
4.405e-17	VEVGDLVTYFSDYEVDLnnAVVQPVGQHQEYQPFPK	4124.46	3	gi|156542452	XP_001599110	PREDICTED: similar to high Glx storage protein [Nasonia vitripennis]
4.599e-17	IYTPEGLNILGnMIEGNADSMNEqYYGNIDMLMR	3880.74	3	gi|156545567	XP_001607029	PREDICTED: similar to hexamerin [Nasonia vitripennis]
4.676e-17	GAYSSQSPYYINYPEQLYGFPAR	2671.55	3	gi|156542452	XP_001599110	PREDICTED: similar to high Glx storage protein [Nasonia vitripennis]
4.8e-17	KQQDVIYLLEnIAGELPNQHLR	2591.64	3	gi|156542452	XP_001599110	PREDICTED: similar to high Glx storage protein [Nasonia vitripennis]
4.837e-17	KQQDVIYLLEnIAGELPNQHLR	2591.61	3	gi|156542452	XP_001599110	PREDICTED: similar to high Glx storage protein [Nasonia vitripennis]
4.965e-17	IYTPEGLNILGNMIEGnADSMnEqYYGNIDMLMR	3881.73	3	gi|156545567	XP_001607029	PREDICTED: similar to hexamerin [Nasonia vitripennis]
5.018e-17	VQDYVNKYGLDYQQAQGEK	2246.24	3	gi|156542452	XP_001599110	PREDICTED: similar to high Glx storage protein [Nasonia vitripennis]
5.111e-17	VQDYVNKYGLDYQQAQGEK	2246.36	3	gi|156542452	XP_001599110	PREDICTED: similar to high Glx storage protein [Nasonia vitripennis]
5.167e-17	VEVGDLVTYFSDYEVDLNNAVVqPVGQHQEYQPFPK	4123.73	3	gi|156542452	XP_001599110	PREDICTED: similar to high Glx storage protein [Nasonia vitripennis]
5.248e-17	GYQGHEEQLQqFYNnEFIGDIIGGAISLDGKPLGYPFDR	4387.79	3	gi|156542989	XP_001603025	PREDICTED: similar to high Glx storage protein [Nasonia vitripennis]
5.339e-17	HGATYHYGQGGYHGQEGYHGQYPYAYQK	3218.43	3	gi|156542452	XP_001599110	PREDICTED: similar to high Glx storage protein [Nasonia vitripennis]
5.538e-17	VQDYVNKYGLDYQQAQGEK	2246.06	3	gi|156542452	XP_001599110	PREDICTED: similar to high Glx storage protein [Nasonia vitripennis]
5.563e-17	VEVGDLVTYFSDYEVDLNNAVVQPVGQHqEYQPFPK	4122.53	3	gi|156542452	XP_001599110	PREDICTED: similar to high Glx storage protein [Nasonia vitripennis]
5.624e-17	HYFYELDQFVYDITEGQNVITR	2749.75	2	gi|156542452	XP_001599110	PREDICTED: similar to high Glx storage protein [Nasonia vitripennis]
5.751e-17	SQIQEYVDYYGGAGVQHIALnTSDIITAITNLR	3623.75	3	gi|156553875	XP_001600932	PREDICTED: similar to 4-hydroxyphenylpyruvate dioxygenase [Nasonia vitripennis]
5.752e-17	IYTPEGLNILGNMIEGNADSMNEqYYGNIDMLMR	3881.12	3	gi|156545567	XP_001607029	PREDICTED: similar to hexamerin [Nasonia vitripennis]
5.757e-17	IYTPEGLNILGnMIEGNADSMNEqYYGNIDMLMR	3881.73	3	gi|156545567	XP_001607029	PREDICTED: similar to hexamerin [Nasonia vitripennis]
5.823e-17	GYQGHEEQLqQFYNNEFIGDIIGGAISLDGKPLGYPFDR	4387.79	3	gi|156542989	XP_001603025	PREDICTED: similar to high Glx storage protein [Nasonia vitripennis]
5.869e-17	GYQGHEEqLQQFYNnEFIGDIIGGAISLDGKPLGYPFDR	4386.98	3	gi|156542989	XP_001603025	PREDICTED: similar to high Glx storage protein [Nasonia vitripennis]
5.885e-17	SAIVNAFYEPNENSIqFPAGILQGVFFDK	3216.44	3	gi|156552722	XP_001599405	PREDICTED: similar to zinc metalloprotease [Nasonia vitripennis]
5.952e-17	GYQGHEEqLQQFYnNEFIGDIIGGAISLDGKPLGYPFDR	4386.98	3	gi|156542989	XP_001603025	PREDICTED: similar to high Glx storage protein [Nasonia vitripennis]
6.091e-17	KMAASVNPVIEVTENSGEYTMK	2398.65	2	gi|156547893	XP_001608053	PREDICTED: similar to fatty acid binding protein isoform 2 [Nasonia vitripennis]
6.119e-17	VEVGDLVTYFSDYEVDLNNAVVQPVGqHQEYQPFPK	4125.06	3	gi|156542452	XP_001599110	PREDICTED: similar to high Glx storage protein [Nasonia vitripennis]
6.241e-17	IIELFHYYQEALPAYQYNDVVVPGVHIEK	3448.55	3	gi|156542989	XP_001603025	PREDICTED: similar to high Glx storage protein [Nasonia vitripennis]
6.296e-17	GYQGHEEQLQQFYNNEFIGDIIGGAISLDGKPLGYPFDR	4387.34	3	gi|156542989	XP_001603025	PREDICTED: similar to high Glx storage protein [Nasonia vitripennis]
6.309e-17	VIHDNFEIVEGLMTTVHATTATQK	2653.8	3	gi|156547538	XP_001607474	PREDICTED: similar to glyceraldehyde-3-phosphate dehydrogenase [Nasonia vitripennis]
6.582e-17	SAIVNAFYEPNENSIqFPAGILQGVFFDK	3216.74	3	gi|156552724	XP_001599431	PREDICTED: similar to zinc metalloprotease [Nasonia vitripennis]
6.771e-17	VEVGDLVTYFSDYEVDLnnAVVQPVGQHQEYQPFPK	4124.78	3	gi|156542452	XP_001599110	PREDICTED: similar to high Glx storage protein [Nasonia vitripennis]
6.856e-17	TQDEEVGDGTTSVIVLAGEMLAnAEPFLEQGLHPTVIIK	4123.38	3	gi|156540229	XP_001601924	PREDICTED: similar to chaperonin [Nasonia vitripennis]
7.079e-17	KQQDVIYLLEnIAGELPNQHLR	2591.78	3	gi|156542452	XP_001599110	PREDICTED: similar to high Glx storage protein [Nasonia vitripennis]
7.114e-17	QLLGNAPEFnNIYEYSPSALELGQTAVRDPIFYQLYSK	4350.75	3	gi|156542452	XP_001599110	PREDICTED: similar to high Glx storage protein [Nasonia vitripennis]
7.164e-17	GYQGHEEQLqQFYnNEFIGDIIGGAISLDGKPLGYPFDR	4387.65	3	gi|156542989	XP_001603025	PREDICTED: similar to high Glx storage protein [Nasonia vitripennis]
7.279e-17	KQQDVIYLLENIAGELPNQHLR	2588.96	3	gi|156542452	XP_001599110	PREDICTED: similar to high Glx storage protein [Nasonia vitripennis]
7.288e-17	GYQGHEEQLqqFYNNEFIGDIIGGAISLDGKPLGYPFDR	4387.65	3	gi|156542989	XP_001603025	PREDICTED: similar to high Glx storage protein [Nasonia vitripennis]
7.313e-17	QLLGNAPEFNnIYEYSPSALELGqTAVRDPIFYQLYSK	4351.08	3	gi|156542989	XP_001603025	PREDICTED: similar to high Glx storage protein [Nasonia vitripennis]
7.388e-17	GYQGHEEQLQqFYnNEFIGDIIGGAISLDGKPLGYPFDR	4387.1	3	gi|156542989	XP_001603025	PREDICTED: similar to high Glx storage protein [Nasonia vitripennis]
7.403e-17	IIELFHYYQEALPAYqYNDVVVPGVHIEK	3448.55	3	gi|156542989	XP_001603025	PREDICTED: similar to high Glx storage protein [Nasonia vitripennis]
7.437e-17	SqIQEYVDYYGGAGVQHIALNTSDIITAITNLR	3623.75	3	gi|156553875	XP_001600932	PREDICTED: similar to 4-hydroxyphenylpyruvate dioxygenase [Nasonia vitripennis]
7.437e-17	SQIqEYVDYYGGAGVQHIALNTSDIITAITNLR	3623.75	3	gi|156553875	XP_001600932	PREDICTED: similar to 4-hydroxyphenylpyruvate dioxygenase [Nasonia vitripennis]
7.504e-17	VEDPLMFEEWIKMGK	1852.23	3	gi|2148173	AAB58985	arylphorin [Calliphora vicina]
7.511e-17	GAYSSQSPYYINYPEQLYGFPAR	2671.64	3	gi|156542452	XP_001599110	PREDICTED: similar to high Glx storage protein [Nasonia vitripennis]
7.54e-17	VEVGDLVTYFSDYEVDLNnAVVQPVGQHQEYQPFPK	4124.87	3	gi|156542452	XP_001599110	PREDICTED: similar to high Glx storage protein [Nasonia vitripennis]
7.791e-17	VEVGDLVTYFSDYEVDLNnAVVQPVGQHqEYQPFPK	4124.87	3	gi|156542452	XP_001599110	PREDICTED: similar to high Glx storage protein [Nasonia vitripennis]
7.809e-17	GYQGHEEQLqqFYNNEFIGDIIGGAISLDGKPLGYPFDR	4386.98	3	gi|156542989	XP_001603025	PREDICTED: similar to high Glx storage protein [Nasonia vitripennis]
7.874e-17	GYQGHEEQLqQFYNnEFIGDIIGGAISLDGKPLGYPFDR	4387.1	3	gi|156542989	XP_001603025	PREDICTED: similar to high Glx storage protein [Nasonia vitripennis]
7.896e-17	QLLGNAPEFNnIYEYSPSALELGqTAVRDPIFYQLYSK	4348.4	3	gi|156542452	XP_001599110	PREDICTED: similar to high Glx storage protein [Nasonia vitripennis]
8.391e-17	QLLGnAPEFNNIYEYSPSALELGqTAVRDPIFYQLYSK	4350.75	3	gi|156542452	XP_001599110	PREDICTED: similar to high Glx storage protein [Nasonia vitripennis]
8.399e-17	qLLGNAPEFNNIYEYSPSALELGqTAVRDPIFYQLYSK	4350.75	3	gi|156542989	XP_001603025	PREDICTED: similar to high Glx storage protein [Nasonia vitripennis]
8.593e-17	GYQGHEEQLQQFYnNEFIGDIIGGAISLDGKPLGYPFDR	4387.1	3	gi|156542989	XP_001603025	PREDICTED: similar to high Glx storage protein [Nasonia vitripennis]
8.601e-17	QLLGNAPEFnNIYEYSPSALELGqTAVRDPIFYQLYSK	4348.4	3	gi|156542989	XP_001603025	PREDICTED: similar to high Glx storage protein [Nasonia vitripennis]
8.699e-17	GYQGHEEQLQQFYNnEFIGDIIGGAISLDGKPLGYPFDR	4387.1	3	gi|156542989	XP_001603025	PREDICTED: similar to high Glx storage protein [Nasonia vitripennis]
8.857e-17	IYTPEGLNILGNMIEGnADSMNEQYYGnIDMLMR	3880.74	3	gi|156545567	XP_001607029	PREDICTED: similar to hexamerin [Nasonia vitripennis]
8.926e-17	GYQGHEEqLQQFYNnEFIGDIIGGAISLDGKPLGYPFDR	4385.96	3	gi|156542989	XP_001603025	PREDICTED: similar to high Glx storage protein [Nasonia vitripennis]
8.963e-17	ESIKGAYSSqSPYYINYPEQLYGFPAR	3128.43	3	gi|156542452	XP_001599110	PREDICTED: similar to high Glx storage protein [Nasonia vitripennis]
9.25e-17	FPLKPIREEWnSGVEALTDALNLESQVTR	3314.24	3	gi|156546548	XP_001607360	PREDICTED: similar to ferritin [Nasonia vitripennis]
9.751e-17	GAYSSQSPYYINYPEQLYGFPAR	2670	3	gi|156542452	XP_001599110	PREDICTED: similar to high Glx storage protein [Nasonia vitripennis]
9.996e-17	VEVGDLVTYFSDYEVDLnNAVVQPVGQHQEYQPFPK	4124.04	3	gi|156542452	XP_001599110	PREDICTED: similar to high Glx storage protein [Nasonia vitripennis]
1.027e-16	NDEELNKLLSGVTIAQGGVLPNIQAVLLPK	3141.74	3	gi|156549200	XP_001607826	PREDICTED: similar to ENSANGP00000031916 [Nasonia vitripennis]
1.028e-16	VEVGDLVTYFSDYEVDLNnAVVQPVGQHQEYQPFPK	4124.04	3	gi|156542452	XP_001599110	PREDICTED: similar to high Glx storage protein [Nasonia vitripennis]
1.035e-16	TTGIVLDSGDGVSHTVPIYEGYALPHAILR	3151.64	3	gi|156554900	XP_001600911	PREDICTED: similar to RE12057p isoform 1 [Nasonia vitripennis]
1.097e-16	GYQGHEEqLQqFYNNEFIGDIIGGAISLDGKPLGYPFDR	4385.55	3	gi|156542989	XP_001603025	PREDICTED: similar to high Glx storage protein [Nasonia vitripennis]
1.106e-16	GYQGHEEQLqQFYNnEFIGDIIGGAISLDGKPLGYPFDR	4387.79	3	gi|156542989	XP_001603025	PREDICTED: similar to high Glx storage protein [Nasonia vitripennis]
1.132e-16	QLLGNAPEFNnIYEYSPSALELGQTAVRDPIFYQLYSK	4350.75	3	gi|156542452	XP_001599110	PREDICTED: similar to high Glx storage protein [Nasonia vitripennis]
1.147e-16	QLLGNAPEFNnIYEYSPSALELGqTAVRDPIFYQLYSK	4349.16	3	gi|156542452	XP_001599110	PREDICTED: similar to high Glx storage protein [Nasonia vitripennis]
1.155e-16	TQDEEVGDGTTSVIVLAGEMLAnAEPFLEQGLHPTVIIK	4124.31	3	gi|156540229	XP_001601924	PREDICTED: similar to chaperonin [Nasonia vitripennis]
1.169e-16	IYTPEGLnILGNMIEGNADSMNEQYYGNIDMLMR	3880.74	3	gi|156545567	XP_001607029	PREDICTED: similar to hexamerin [Nasonia vitripennis]
1.177e-16	ILDAIHLGHVITPQGAFLSLYqPEGLnILGELIEGTGR	4055.61	3	gi|156542452	XP_001599110	PREDICTED: similar to high Glx storage protein [Nasonia vitripennis]
1.184e-16	HYFFELDqFYYDIVEGHNAIVR	2774.03	3	gi|156542989	XP_001603025	PREDICTED: similar to high Glx storage protein [Nasonia vitripennis]
1.219e-16	EIGYSYEFEPYLQNYENPSTVK	2670.3	3	gi|156542452	XP_001599110	PREDICTED: similar to high Glx storage protein [Nasonia vitripennis]
1.231e-16	GYQGHEEQLqQFYNnEFIGDIIGGAISLDGKPLGYPFDR	4385.36	3	gi|156542989	XP_001603025	PREDICTED: similar to high Glx storage protein [Nasonia vitripennis]
1.252e-16	VEVGDLVTYFSDYEVDLNNAVVQPVGQHQEYqPFPK	4122.53	3	gi|156542452	XP_001599110	PREDICTED: similar to high Glx storage protein [Nasonia vitripennis]
1.265e-16	SVEMHHEALTEAVPGDNVGFNVK	2479.91	3	gi|156546950	XP_001605623	PREDICTED: similar to elongation factor 1-alpha isoform 2 [Nasonia vitripennis]
1.328e-16	SAIVNAFYEPNEnSIQFPAGILQGVFFDK	3216.44	3	gi|156552724	XP_001599431	PREDICTED: similar to zinc metalloprotease [Nasonia vitripennis]
1.33e-16	GYQGHEEQLQqFYNnEFIGDIIGGAISLDGKPLGYPFDR	4387.1	3	gi|156542989	XP_001603025	PREDICTED: similar to high Glx storage protein [Nasonia vitripennis]
1.344e-16	SAIVNAFYEPnENSIQFPAGILQGVFFDK	3215.9	3	gi|156552722	XP_001599405	PREDICTED: similar to zinc metalloprotease [Nasonia vitripennis]
1.347e-16	EIDFqEHYHEFYEMENFIYDLAAGENK	3382.47	3	gi|156545567	XP_001607029	PREDICTED: similar to hexamerin [Nasonia vitripennis]
1.351e-16	QLLGNAPEFNnIYEYSPSALELGqTAVRDPIFYQLYSK	4350.8	3	gi|156542452	XP_001599110	PREDICTED: similar to high Glx storage protein [Nasonia vitripennis]
1.355e-16	GYQGHEEQLqqFYNNEFIGDIIGGAISLDGKPLGYPFDR	4385.96	3	gi|156542989	XP_001603025	PREDICTED: similar to high Glx storage protein [Nasonia vitripennis]
1.356e-16	GYqGHEEQLQQFYNNEFIGDIIGGAISLDGKPLGYPFDR	4387.62	3	gi|156542989	XP_001603025	PREDICTED: similar to high Glx storage protein [Nasonia vitripennis]
1.365e-16	VEVGDLVTYFSDYEVDLNNAVVqPVGQHQEYQPFPK	4124.46	3	gi|156542452	XP_001599110	PREDICTED: similar to high Glx storage protein [Nasonia vitripennis]
1.366e-16	HYFFELDQFYYDIVEGHnAIVR	2775.93	3	gi|156542989	XP_001603025	PREDICTED: similar to high Glx storage protein [Nasonia vitripennis]
1.394e-16	HYFYELDQFVYDITEGQNVITR	2748.87	3	gi|156542452	XP_001599110	PREDICTED: similar to high Glx storage protein [Nasonia vitripennis]
1.397e-16	FIQVESLPLIVEFNQETAR	2232.09	2	gi|156537243	XP_001605359	PREDICTED: similar to protein disulfide isomerase [Nasonia vitripennis]
1.423e-16	QLLGNAPEFNnIYEYSPSALELGqTAVRDPIFYQLYSK	4348.31	3	gi|156542452	XP_001599110	PREDICTED: similar to high Glx storage protein [Nasonia vitripennis]
1.425e-16	GYQGHEEQLQqFYNnEFIGDIIGGAISLDGKPLGYPFDR	4387.34	3	gi|156542989	XP_001603025	PREDICTED: similar to high Glx storage protein [Nasonia vitripennis]
1.428e-16	AFSSAVIQRPDTqGVILPPAYEVYPHYFFDTR	3685.29	3	gi|156542989	XP_001603025	PREDICTED: similar to high Glx storage protein [Nasonia vitripennis]
1.443e-16	NSFSYILDLIGKPIDNPIVQLYK	2650.32	3	gi|156538437	XP_001606217	PREDICTED: similar to ENSANGP00000020237 [Nasonia vitripennis]
1.478e-16	QLLGnAPEFNnIYEYSPSALELGQTAVRDPIFYQLYSK	4348.4	3	gi|156542452	XP_001599110	PREDICTED: similar to high Glx storage protein [Nasonia vitripennis]
1.484e-16	qLLGNAPEFNnIYEYSPSALELGQTAVRDPIFYQLYSK	4348.4	3	gi|156542989	XP_001603025	PREDICTED: similar to high Glx storage protein [Nasonia vitripennis]
1.488e-16	GYQGHEEqLQQFYNNEFIGDIIGGAISLDGKPLGYPFDR	4387.47	3	gi|156542989	XP_001603025	PREDICTED: similar to high Glx storage protein [Nasonia vitripennis]
1.502e-16	HYFFELDqFYYDIVEGHNAIVR	2776.94	3	gi|156542989	XP_001603025	PREDICTED: similar to high Glx storage protein [Nasonia vitripennis]
1.51e-16	IYTPEGLNILGNMIEGnADSMNEqYYGNIDMLMR	3881.12	3	gi|156545567	XP_001607029	PREDICTED: similar to hexamerin [Nasonia vitripennis]
1.551e-16	GAYSSQSPYYINYPEqLYGFPAR	2671.55	3	gi|156542452	XP_001599110	PREDICTED: similar to high Glx storage protein [Nasonia vitripennis]
1.604e-16	FIQVESLPLIVEFNQETAR	2233.15	2	gi|156537243	XP_001605359	PREDICTED: similar to protein disulfide isomerase [Nasonia vitripennis]
1.625e-16	QLLGNAPEFNnIYEYSPSALELGqTAVRDPIFYQLYSK	4350.48	3	gi|156542989	XP_001603025	PREDICTED: similar to high Glx storage protein [Nasonia vitripennis]
1.638e-16	IHGGYqSVDVIPDFDNHVITEGNWHWGYLYK	3660.6	3	gi|156542989	XP_001603025	PREDICTED: similar to high Glx storage protein [Nasonia vitripennis]
1.642e-16	QLLGNAPEFnNIYEYSPSALELGqTAVRDPIFYQLYSK	4350.48	3	gi|156542452	XP_001599110	PREDICTED: similar to high Glx storage protein [Nasonia vitripennis]
1.66e-16	IYTPEGLNILGnMIEGNADSMnEQYYGNIDMLMR	3881.12	3	gi|156545567	XP_001607029	PREDICTED: similar to hexamerin [Nasonia vitripennis]
1.673e-16	GYQGHEEQLQQFYnNEFIGDIIGGAISLDGKPLGYPFDR	4387.34	3	gi|156542989	XP_001603025	PREDICTED: similar to high Glx storage protein [Nasonia vitripennis]
1.769e-16	VEVGDLVTYFSDYEVDLNnAVVqPVGQHQEYQPFPK	4124.78	3	gi|156542452	XP_001599110	PREDICTED: similar to high Glx storage protein [Nasonia vitripennis]
1.773e-16	GYQGHEEqLQQFYnNEFIGDIIGGAISLDGKPLGYPFDR	4385.55	3	gi|156542989	XP_001603025	PREDICTED: similar to high Glx storage protein [Nasonia vitripennis]
1.817e-16	GYQGHEEQLqqFYNNEFIGDIIGGAISLDGKPLGYPFDR	4387.1	3	gi|156542989	XP_001603025	PREDICTED: similar to high Glx storage protein [Nasonia vitripennis]
1.851e-16	IIELFHYYQEALPAYQYNDVVVPGVHIEK	3446.93	3	gi|156542989	XP_001603025	PREDICTED: similar to high Glx storage protein [Nasonia vitripennis]
1.88e-16	EIGYSYEFEPYLQNYENPSTVK	2668.28	3	gi|156542452	XP_001599110	PREDICTED: similar to high Glx storage protein [Nasonia vitripennis]
1.9e-16	VEVGDLVTYFSDYEVDLnNAVVqPVGQHQEYQPFPK	4124.78	3	gi|156542452	XP_001599110	PREDICTED: similar to high Glx storage protein [Nasonia vitripennis]
1.912e-16	SAIVNAFYEPnENSIQFPAGILQGVFFDK	3216.44	3	gi|156552724	XP_001599431	PREDICTED: similar to zinc metalloprotease [Nasonia vitripennis]
1.965e-16	HYFYELDQFVYDITEGQNVITR	2750.42	2	gi|156542452	XP_001599110	PREDICTED: similar to high Glx storage protein [Nasonia vitripennis]
1.971e-16	LSNDLGKVEDFDWDRPFYPGFWPSLK	3127.88	3	gi|156545567	XP_001607029	PREDICTED: similar to hexamerin [Nasonia vitripennis]
2.009e-16	SAIVNAFYEPNEnSIQFPAGILQGVFFDK	3215.9	3	gi|156552724	XP_001599431	PREDICTED: similar to zinc metalloprotease [Nasonia vitripennis]
2.026e-16	GYQGHEEQLqQFYnNEFIGDIIGGAISLDGKPLGYPFDR	4387.47	3	gi|156542989	XP_001603025	PREDICTED: similar to high Glx storage protein [Nasonia vitripennis]
2.031e-16	LGqGLAPIKELDYYYEHIETPYKPNFR	3252.81	3	gi|156542452	XP_001599110	PREDICTED: similar to high Glx storage protein [Nasonia vitripennis]
2.036e-16	GAYSSQSPYYINYPEqLYGFPAR	2670.44	3	gi|156542452	XP_001599110	PREDICTED: similar to high Glx storage protein [Nasonia vitripennis]
2.055e-16	IHGGYQSVDVIPDFDNHVITEGNWHWGYLYK	3660.29	3	gi|156542989	XP_001603025	PREDICTED: similar to high Glx storage protein [Nasonia vitripennis]
2.056e-16	ILDAIHLGHVITPQGAFLSLYqPEGLNILGELIEGTGR	4055.37	3	gi|156542452	XP_001599110	PREDICTED: similar to high Glx storage protein [Nasonia vitripennis]
2.14e-16	QLLGNAPEFnNIYEYSPSALELGqTAVRDPIFYQLYSK	4350.8	3	gi|156542989	XP_001603025	PREDICTED: similar to high Glx storage protein [Nasonia vitripennis]
2.293e-16	VEVGDLVTYFSDYEVDLNNAVVQPVGQHQEYQPFPK	4125.06	3	gi|156542452	XP_001599110	PREDICTED: similar to high Glx storage protein [Nasonia vitripennis]
2.321e-16	YVADENGFQPQGDHLPVAHEIPVAIQR	3000.95	3	gi|156550105	XP_001605762	PREDICTED: similar to Endocuticle structural glycoprotein SgAbd-1 [Nasonia vitripennis]
2.376e-16	GYQGHEEQLQqFYNNEFIGDIIGGAISLDGKPLGYPFDR	4387.1	3	gi|156542989	XP_001603025	PREDICTED: similar to high Glx storage protein [Nasonia vitripennis]
2.427e-16	QLLGNAPEFNNIYEYSPSALELGqTAVRDPIFYQLYSK	4348.4	3	gi|156542989	XP_001603025	PREDICTED: similar to high Glx storage protein [Nasonia vitripennis]
2.433e-16	GYQGHEEqLQQFYnNEFIGDIIGGAISLDGKPLGYPFDR	4386.63	3	gi|156542989	XP_001603025	PREDICTED: similar to high Glx storage protein [Nasonia vitripennis]
2.496e-16	GAYSSQSPYYInYPEQLYGFPAR	2671.55	3	gi|156542452	XP_001599110	PREDICTED: similar to high Glx storage protein [Nasonia vitripennis]
2.518e-16	VEVGDLVTYFSDYEVDLNNAVVQPVGQHQEYQPFPK	4123.73	3	gi|156542452	XP_001599110	PREDICTED: similar to high Glx storage protein [Nasonia vitripennis]
2.52e-16	KNDFNESTYYMEGnLGHPVFDTPYGK	3023.3	3	gi|156542476	XP_001599672	PREDICTED: similar to ENSANGP00000014344 [Nasonia vitripennis]
2.529e-16	KQQDVIYLLEnIAGELPNQHLR	2593.35	3	gi|156542452	XP_001599110	PREDICTED: similar to high Glx storage protein [Nasonia vitripennis]
2.573e-16	IIELFHYYQEALPAYqYNDVVVPGVHIEK	3449.25	3	gi|156542989	XP_001603025	PREDICTED: similar to high Glx storage protein [Nasonia vitripennis]
2.636e-16	IHGGYQSVDVIPDFDNHVITEGnWHWGYLYK	3660.42	3	gi|156542989	XP_001603025	PREDICTED: similar to high Glx storage protein [Nasonia vitripennis]
2.638e-16	GYQGHEEQLQqFYnNEFIGDIIGGAISLDGKPLGYPFDR	4387.47	3	gi|156542989	XP_001603025	PREDICTED: similar to high Glx storage protein [Nasonia vitripennis]
2.652e-16	HGATYHYGQGGYHGqEGYHGQYPYAYQK	3217.98	3	gi|156542452	XP_001599110	PREDICTED: similar to high Glx storage protein [Nasonia vitripennis]
2.667e-16	IHGGYqSVDVIPDFDnHVITEGNWHWGYLYK	3661.16	3	gi|156542989	XP_001603025	PREDICTED: similar to high Glx storage protein [Nasonia vitripennis]
2.722e-16	GYQGHEEQLqQFYnNEFIGDIIGGAISLDGKPLGYPFDR	4385.96	3	gi|156542989	XP_001603025	PREDICTED: similar to high Glx storage protein [Nasonia vitripennis]
2.743e-16	GYQGHEEqLqQFYNNEFIGDIIGGAISLDGKPLGYPFDR	4385.55	3	gi|156542989	XP_001603025	PREDICTED: similar to high Glx storage protein [Nasonia vitripennis]
2.745e-16	GYQGHEEQLQQFYNNEFIGDIIGGAISLDGKPLGYPFDR	4387.02	3	gi|156542989	XP_001603025	PREDICTED: similar to high Glx storage protein [Nasonia vitripennis]
2.801e-16	GAYSSQSPYYInYPEQLYGFPAR	2671.64	3	gi|156542452	XP_001599110	PREDICTED: similar to high Glx storage protein [Nasonia vitripennis]
2.845e-16	QLLGNAPEFnnIYEYSPSALELGQTAVRDPIFYQLYSK	4349.16	3	gi|156542452	XP_001599110	PREDICTED: similar to high Glx storage protein [Nasonia vitripennis]
2.847e-16	QLLGNAPEFnnIYEYSPSALELGQTAVRDPIFYQLYSK	4350.8	3	gi|156542989	XP_001603025	PREDICTED: similar to high Glx storage protein [Nasonia vitripennis]
2.873e-16	ESIKGAYSSqSPYYINYPEQLYGFPAR	3128.09	3	gi|156542452	XP_001599110	PREDICTED: similar to high Glx storage protein [Nasonia vitripennis]
2.939e-16	ILEAIDSGYFYDTMGK	1822.46	2	gi|156545565	XP_001607012	PREDICTED: similar to hexamerin 2 [Nasonia vitripennis]
3.043e-16	AFSSAVIqRPDTQGVILPPAYEVYPHYFFDTR	3683.73	3	gi|156542989	XP_001603025	PREDICTED: similar to high Glx storage protein [Nasonia vitripennis]
3.066e-16	GYQGHEEQLQqFYNnEFIGDIIGGAISLDGKPLGYPFDR	4387.25	3	gi|156542989	XP_001603025	PREDICTED: similar to high Glx storage protein [Nasonia vitripennis]
3.086e-16	ILDAIHLGHVITPQGAFLSLYqPEGLNILGELIEGTGR	4055.61	3	gi|156542452	XP_001599110	PREDICTED: similar to high Glx storage protein [Nasonia vitripennis]
3.134e-16	GYQGHEEQLQqFYNnEFIGDIIGGAISLDGKPLGYPFDR	4387.01	3	gi|156542989	XP_001603025	PREDICTED: similar to high Glx storage protein [Nasonia vitripennis]
3.142e-16	NASLLDNLMPEDEKAAFLENNVVNVLK	3000.17	3	gi|156554809	XP_001606183	PREDICTED: similar to CRALBP [Nasonia vitripennis]
3.209e-16	ILEAIDSGYFYDTMGK	1822.55	2	gi|156545565	XP_001607012	PREDICTED: similar to hexamerin 2 [Nasonia vitripennis]
3.29e-16	SqIQEYVDYYGGAGVqHIALNTSDIITAITNLR	3623.75	3	gi|156553875	XP_001600932	PREDICTED: similar to 4-hydroxyphenylpyruvate dioxygenase [Nasonia vitripennis]
3.306e-16	KQQDVIYLLENIAGELPNqHLR	2592.57	3	gi|156542452	XP_001599110	PREDICTED: similar to high Glx storage protein [Nasonia vitripennis]
3.467e-16	GYQGHEEqLQQFYNNEFIGDIIGGAISLDGKPLGYPFDR	4387.4	3	gi|156542989	XP_001603025	PREDICTED: similar to high Glx storage protein [Nasonia vitripennis]
3.479e-16	GYQGHEEQLqQFYnNEFIGDIIGGAISLDGKPLGYPFDR	4387.34	3	gi|156542989	XP_001603025	PREDICTED: similar to high Glx storage protein [Nasonia vitripennis]
3.534e-16	GYQGHEEQLqQFYnNEFIGDIIGGAISLDGKPLGYPFDR	4387.25	3	gi|156542989	XP_001603025	PREDICTED: similar to high Glx storage protein [Nasonia vitripennis]
3.58e-16	GYQGHEEqLQQFYNnEFIGDIIGGAISLDGKPLGYPFDR	4387.4	3	gi|156542989	XP_001603025	PREDICTED: similar to high Glx storage protein [Nasonia vitripennis]
3.729e-16	SVEMHHEALTEAVPGDNVGFNVK	2479.79	2	gi|156546948	XP_001605607	PREDICTED: similar to elongation factor 1-alpha isoform 1 [Nasonia vitripennis]
3.837e-16	QLLGNAPEFnNIYEYSPSALELGqTAVRDPIFYQLYSK	4350.51	3	gi|156542989	XP_001603025	PREDICTED: similar to high Glx storage protein [Nasonia vitripennis]
3.876e-16	GYQGHEEqLQQFYnNEFIGDIIGGAISLDGKPLGYPFDR	4387.4	3	gi|156542989	XP_001603025	PREDICTED: similar to high Glx storage protein [Nasonia vitripennis]
3.92e-16	QLLGnAPEFNNIYEYSPSALELGqTAVRDPIFYQLYSK	4349.19	3	gi|156542452	XP_001599110	PREDICTED: similar to high Glx storage protein [Nasonia vitripennis]
3.98e-16	AFSSAVIqRPDTQGVILPPAYEVYPHYFFDTR	3684.53	3	gi|156542989	XP_001603025	PREDICTED: similar to high Glx storage protein [Nasonia vitripennis]
4.045e-16	IYTPEGLNILGNMIEGnADSMnEQYYGNIDMLMR	3881.73	3	gi|156545567	XP_001607029	PREDICTED: similar to hexamerin [Nasonia vitripennis]
4.062e-16	GYQGHEEqLQQFYNNEFIGDIIGGAISLDGKPLGYPFDR	4387.79	3	gi|156542989	XP_001603025	PREDICTED: similar to high Glx storage protein [Nasonia vitripennis]
4.093e-16	VEVGDLVTYFSDYEVDLNNAVVqPVGQHQEYQPFPK	4124.78	3	gi|156542452	XP_001599110	PREDICTED: similar to high Glx storage protein [Nasonia vitripennis]
4.1e-16	GYQGHEEQLqQFYNnEFIGDIIGGAISLDGKPLGYPFDR	4387.01	3	gi|156542989	XP_001603025	PREDICTED: similar to high Glx storage protein [Nasonia vitripennis]
4.156e-16	GYQGHEEQLQqFYNNEFIGDIIGGAISLDGKPLGYPFDR	4387.02	3	gi|156542989	XP_001603025	PREDICTED: similar to high Glx storage protein [Nasonia vitripennis]
4.291e-16	ADKDKFQVVLDVQQFKPEEINVK	2718.3	3	gi|156548276	XP_001604985	PREDICTED: similar to lethal(2)essential for life protein, l2efl [Nasonia vitripennis]
4.3e-16	GYQGHEEqLQQFYnNEFIGDIIGGAISLDGKPLGYPFDR	4387.25	3	gi|156542989	XP_001603025	PREDICTED: similar to high Glx storage protein [Nasonia vitripennis]
4.35e-16	KNDFnESTYYMEGNLGHPVFDTPYGK	3023.3	3	gi|156542476	XP_001599672	PREDICTED: similar to ENSANGP00000014344 [Nasonia vitripennis]
4.351e-16	VEVGDLVTYFSDYEVDLnNAVVQPVGqHQEYQPFPK	4125.06	3	gi|156542452	XP_001599110	PREDICTED: similar to high Glx storage protein [Nasonia vitripennis]
4.437e-16	TTGIVLDSGDGVSHTVPIYEGYALPHAILR	3151.85	3	gi|156554898	XP_001600934	PREDICTED: similar to RE12057p isoform 2 [Nasonia vitripennis]
4.439e-16	QLLGNAPEFnNIYEYSPSALELGqTAVRDPIFYQLYSK	4349.16	3	gi|156542452	XP_001599110	PREDICTED: similar to high Glx storage protein [Nasonia vitripennis]
4.489e-16	QLLGNAPEFnNIYEYSPSALELGQTAVRDPIFYQLYSK	4347.99	3	gi|156542452	XP_001599110	PREDICTED: similar to high Glx storage protein [Nasonia vitripennis]
4.516e-16	QLLGNAPEFNNIYEYSPSALELGqTAVRDPIFYQLYSK	4349.16	3	gi|156542452	XP_001599110	PREDICTED: similar to high Glx storage protein [Nasonia vitripennis]
4.635e-16	LGEHNIDVLEGNEQFINAAK	2211.18	2	gi|77777777	XP_222222	trypsin [Sus scrofa]
4.69e-16	VEVGDLVTYFSDYEVDLnNAVVQPVGQHQEYQPFPK	4124.78	3	gi|156542452	XP_001599110	PREDICTED: similar to high Glx storage protein [Nasonia vitripennis]
4.72e-16	qLLGNAPEFNNIYEYSPSALELGqTAVRDPIFYQLYSK	4349.19	3	gi|156542452	XP_001599110	PREDICTED: similar to high Glx storage protein [Nasonia vitripennis]
4.734e-16	GYQGHEEQLqQFYNNEFIGDIIGGAISLDGKPLGYPFDR	4387.02	3	gi|156542989	XP_001603025	PREDICTED: similar to high Glx storage protein [Nasonia vitripennis]
4.996e-16	LVLDKNPENYFTDVEqAAFDPAHMVPGIEPSPDK	3784.68	3	gi|156542422	XP_001601414	PREDICTED: similar to catalase [Nasonia vitripennis]
5.04e-16	VEVGDLVTYFSDYEVDLNNAVVqPVGQHQEYQPFPK	4124.04	3	gi|156542452	XP_001599110	PREDICTED: similar to high Glx storage protein [Nasonia vitripennis]
5.187e-16	QLLGNAPEFNnIYEYSPSALELGQTAVRDPIFYQLYSK	4348.37	3	gi|156542452	XP_001599110	PREDICTED: similar to high Glx storage protein [Nasonia vitripennis]
5.204e-16	AFSSAVIQRPDTqGVILPPAYEVYPHYFFDTR	3684.6	3	gi|156542989	XP_001603025	PREDICTED: similar to high Glx storage protein [Nasonia vitripennis]
5.207e-16	HYFFELDqFYYDIVEGHNAIVR	2775.44	3	gi|156542989	XP_001603025	PREDICTED: similar to high Glx storage protein [Nasonia vitripennis]
5.212e-16	HTGPGIMSMANAGPnTNGSQFFITTIK	2793	3	gi|156536891	XP_001607038	PREDICTED: similar to putative peptidyl-prolyl cis-trans isomerase isoform 1 [Nasonia vitripennis]
5.216e-16	GYQGHEEQLQQFYNnEFIGDIIGGAISLDGKPLGYPFDR	4387.34	3	gi|156542989	XP_001603025	PREDICTED: similar to high Glx storage protein [Nasonia vitripennis]
5.235e-16	QLLGNAPEFnNIYEYSPSALELGqTAVRDPIFYQLYSK	4347.99	3	gi|156542989	XP_001603025	PREDICTED: similar to high Glx storage protein [Nasonia vitripennis]
5.259e-16	ESIKGAYSSqSPYYINYPEQLYGFPAR	3128.97	3	gi|156542452	XP_001599110	PREDICTED: similar to high Glx storage protein [Nasonia vitripennis]
5.317e-16	HYFYELDQFVYDITEGQNVITR	2749.43	3	gi|156542452	XP_001599110	PREDICTED: similar to high Glx storage protein [Nasonia vitripennis]
5.322e-16	EIGYSYEFEPYLqNYENPSTVK	2668.35	3	gi|156542452	XP_001599110	PREDICTED: similar to high Glx storage protein [Nasonia vitripennis]
5.347e-16	AFSSAVIQRPDTqGVILPPAYEVYPHYFFDTR	3685.83	3	gi|156542989	XP_001603025	PREDICTED: similar to high Glx storage protein [Nasonia vitripennis]
5.352e-16	FGIPVIVAInAHQSDTPAELQLVK	2560.65	3	gi|156551075	XP_001602774	PREDICTED: similar to ENSANGP00000016878 [Nasonia vitripennis]
5.565e-16	VEVGDLVTYFSDYEVDLNNAVVQPVGqHQEYQPFPK	4123.73	3	gi|156542452	XP_001599110	PREDICTED: similar to high Glx storage protein [Nasonia vitripennis]
5.584e-16	VQDYVNKYGLDYQQAQGEK	2245.89	3	gi|156542452	XP_001599110	PREDICTED: similar to high Glx storage protein [Nasonia vitripennis]
5.629e-16	EIGYSYEFEPYLQNYENPSTVK	2670.96	3	gi|156542452	XP_001599110	PREDICTED: similar to high Glx storage protein [Nasonia vitripennis]
5.636e-16	AFSSAVIQRPDTQGVILPPAYEVYPHYFFDTR	3685.13	3	gi|156542989	XP_001603025	PREDICTED: similar to high Glx storage protein [Nasonia vitripennis]
5.675e-16	GYQGHEEQLQqFYNNEFIGDIIGGAISLDGKPLGYPFDR	4387.34	3	gi|156542989	XP_001603025	PREDICTED: similar to high Glx storage protein [Nasonia vitripennis]
5.92e-16	SAIVNAFYEPNENSIQFPAGILQGVFFDK	3216.74	3	gi|156552722	XP_001599405	PREDICTED: similar to zinc metalloprotease [Nasonia vitripennis]
5.926e-16	AFSSAVIQRPDTQGVILPPAYEVYPHYFFDTR	3686.1	3	gi|156542989	XP_001603025	PREDICTED: similar to high Glx storage protein [Nasonia vitripennis]
6.006e-16	GYQGHEEqLQQFYnNEFIGDIIGGAISLDGKPLGYPFDR	4385.96	3	gi|156542989	XP_001603025	PREDICTED: similar to high Glx storage protein [Nasonia vitripennis]
6.007e-16	AFSSAVIqRPDTqGVILPPAYEVYPHYFFDTR	3683.73	3	gi|156542989	XP_001603025	PREDICTED: similar to high Glx storage protein [Nasonia vitripennis]
6.044e-16	GAYSSQSPYYInYPEQLYGFPAR	2670.44	3	gi|156542452	XP_001599110	PREDICTED: similar to high Glx storage protein [Nasonia vitripennis]
6.206e-16	GAYSSQSPYYInYPEQLYGFPAR	2671.94	3	gi|156542452	XP_001599110	PREDICTED: similar to high Glx storage protein [Nasonia vitripennis]
6.27e-16	IIELFHYYQEALPAYqYNDVVVPGVHIEK	3448.86	3	gi|156542989	XP_001603025	PREDICTED: similar to high Glx storage protein [Nasonia vitripennis]
6.287e-16	LGQGLAPIKELDYYYEHIETPYKPNFR	3255.36	3	gi|156542452	XP_001599110	PREDICTED: similar to high Glx storage protein [Nasonia vitripennis]
6.3e-16	HGATYHYGQGGYHGqEGYHGQYPYAYQK	3218.43	3	gi|156542452	XP_001599110	PREDICTED: similar to high Glx storage protein [Nasonia vitripennis]
6.648e-16	AFSSAVIQRPDTQGVILPPAYEVYPHYFFDTR	3685.4	3	gi|156542989	XP_001603025	PREDICTED: similar to high Glx storage protein [Nasonia vitripennis]
6.84e-16	LGqGLAPIKELDYYYEHIETPYKPNFR	3255.47	3	gi|156542452	XP_001599110	PREDICTED: similar to high Glx storage protein [Nasonia vitripennis]
6.881e-16	NEEAPEGVLSTISGWGALIEGGWAPEVLqTVDVPIVTK	3963.12	3	gi|156550398	XP_001599824	PREDICTED: similar to trypsin [Nasonia vitripennis]
6.986e-16	GYQGHEEqLQQFYNNEFIGDIIGGAISLDGKPLGYPFDR	4387.65	3	gi|156542989	XP_001603025	PREDICTED: similar to high Glx storage protein [Nasonia vitripennis]
7.002e-16	GYQGHEEqLQQFYNNEFIGDIIGGAISLDGKPLGYPFDR	4387.25	3	gi|156542989	XP_001603025	PREDICTED: similar to high Glx storage protein [Nasonia vitripennis]
7.055e-16	VQDYVnKYGLDYQQAQGEK	2246.06	3	gi|156542452	XP_001599110	PREDICTED: similar to high Glx storage protein [Nasonia vitripennis]
7.111e-16	KQQDVIYLLENIAGELPNQHLR	2592.68	3	gi|156542452	XP_001599110	PREDICTED: similar to high Glx storage protein [Nasonia vitripennis]
7.17e-16	GYQGHEEqLQqFYNNEFIGDIIGGAISLDGKPLGYPFDR	4386.98	3	gi|156542989	XP_001603025	PREDICTED: similar to high Glx storage protein [Nasonia vitripennis]
7.189e-16	QLLGnAPEFNNIYEYSPSALELGqTAVRDPIFYQLYSK	4350	3	gi|156542989	XP_001603025	PREDICTED: similar to high Glx storage protein [Nasonia vitripennis]
7.198e-16	MDAVNIIKFPLTTEAAMK	1994.16	3	gi|156547850	XP_001604487	PREDICTED: similar to ribosomal protein L23Ae [Nasonia vitripennis]
7.316e-16	QGFENLIDTLNNVENVTLEVANK	2574.57	3	gi|156548062	XP_001606111	PREDICTED: similar to serpin 6 [Nasonia vitripennis]
7.347e-16	AFSSAVIQRPDTqGVILPPAYEVYPHYFFDTR	3685.61	3	gi|156542989	XP_001603025	PREDICTED: similar to high Glx storage protein [Nasonia vitripennis]
7.406e-16	GYQGHEEqLQQFYnNEFIGDIIGGAISLDGKPLGYPFDR	4385.24	3	gi|156542989	XP_001603025	PREDICTED: similar to high Glx storage protein [Nasonia vitripennis]
7.531e-16	GYQGHEEqLQQFYNnEFIGDIIGGAISLDGKPLGYPFDR	4387.79	3	gi|156542989	XP_001603025	PREDICTED: similar to high Glx storage protein [Nasonia vitripennis]
7.54e-16	VEVGDLVTYFSDYEVDLnNAVVQPVGQHQEYQPFPK	4124.87	3	gi|156542452	XP_001599110	PREDICTED: similar to high Glx storage protein [Nasonia vitripennis]
7.64e-16	VEVGDLVTYFSDYEVDLnnAVVQPVGQHQEYQPFPK	4123.73	3	gi|156542452	XP_001599110	PREDICTED: similar to high Glx storage protein [Nasonia vitripennis]
7.64e-16	GYQGHEEQLQqFYNnEFIGDIIGGAISLDGKPLGYPFDR	4387.02	3	gi|156542989	XP_001603025	PREDICTED: similar to high Glx storage protein [Nasonia vitripennis]
7.665e-16	IYTPEGLNILGNMIEGNADSMnEQYYGnIDMLMR	3881.73	3	gi|156545567	XP_001607029	PREDICTED: similar to hexamerin [Nasonia vitripennis]
7.717e-16	GYQGHEEQLQQFYNNEFIGDIIGGAISLDGKPLGYPFDR	4387.1	3	gi|156542989	XP_001603025	PREDICTED: similar to high Glx storage protein [Nasonia vitripennis]
7.878e-16	GYQGHEEQLQqFYnNEFIGDIIGGAISLDGKPLGYPFDR	4387.79	3	gi|156542989	XP_001603025	PREDICTED: similar to high Glx storage protein [Nasonia vitripennis]
7.909e-16	SQIQEYVDYYGGAGVqHIALNTSDIITAITNLR	3624.72	3	gi|156553875	XP_001600932	PREDICTED: similar to 4-hydroxyphenylpyruvate dioxygenase [Nasonia vitripennis]
7.921e-16	ESIKGAYSSQSPYYInYPEQLYGFPAR	3128.97	3	gi|156542452	XP_001599110	PREDICTED: similar to high Glx storage protein [Nasonia vitripennis]
7.954e-16	LGEHNIDVLEGNEQFINAAK	2209.29	3	gi|77777777	XP_222222	trypsin [Sus scrofa]
7.964e-16	SQIQEYVDYYGGAGVQHIALNTSDIITAITNLR	3624.72	3	gi|156553875	XP_001600932	PREDICTED: similar to 4-hydroxyphenylpyruvate dioxygenase [Nasonia vitripennis]
8.048e-16	qLLGNAPEFNNIYEYSPSALELGqTAVRDPIFYQLYSK	4350.42	3	gi|156542452	XP_001599110	PREDICTED: similar to high Glx storage protein [Nasonia vitripennis]
8.124e-16	IIELFHYYQEALPAYqYNDVVVPGVHIEK	3447.72	3	gi|156542989	XP_001603025	PREDICTED: similar to high Glx storage protein [Nasonia vitripennis]
8.167e-16	QLLGNAPEFnNIYEYSPSALELGqTAVRDPIFYQLYSK	4348.31	3	gi|156542452	XP_001599110	PREDICTED: similar to high Glx storage protein [Nasonia vitripennis]
8.327e-16	HYFYELDQFVYDITEGQNVITR	2748.17	3	gi|156542452	XP_001599110	PREDICTED: similar to high Glx storage protein [Nasonia vitripennis]
8.332e-16	GYQGHEEqLQQFYNnEFIGDIIGGAISLDGKPLGYPFDR	4385.24	3	gi|156542989	XP_001603025	PREDICTED: similar to high Glx storage protein [Nasonia vitripennis]
8.391e-16	IYTPEGLnILGNMIEGNADSMNEqYYGNIDMLMR	3881.12	3	gi|156545567	XP_001607029	PREDICTED: similar to hexamerin [Nasonia vitripennis]
8.476e-16	EIDFQEHYHEFYEMEnFIYDLAAGENK	3382.47	3	gi|156545567	XP_001607029	PREDICTED: similar to hexamerin [Nasonia vitripennis]
8.588e-16	HGATYHYGQGGYHGqEGYHGqYPYAYQK	3217.98	3	gi|156542452	XP_001599110	PREDICTED: similar to high Glx storage protein [Nasonia vitripennis]
8.647e-16	NGHGAHYYYIHQQLLAR	2040.89	3	gi|156542452	XP_001599110	PREDICTED: similar to high Glx storage protein [Nasonia vitripennis]
8.718e-16	qLLGNAPEFNNIYEYSPSALELGqTAVRDPIFYQLYSK	4348.37	3	gi|156542452	XP_001599110	PREDICTED: similar to high Glx storage protein [Nasonia vitripennis]
8.765e-16	VEVGDLVTYFSDYEVDLnNAVVQPVGQHQEYQPFPK	4122.36	3	gi|156542452	XP_001599110	PREDICTED: similar to high Glx storage protein [Nasonia vitripennis]
8.837e-16	QLLGNAPEFnnIYEYSPSALELGQTAVRDPIFYQLYSK	4350.75	3	gi|156542989	XP_001603025	PREDICTED: similar to high Glx storage protein [Nasonia vitripennis]
8.868e-16	AFSSAVIQRPDTqGVILPPAYEVYPHYFFDTR	3683.43	3	gi|156542989	XP_001603025	PREDICTED: similar to high Glx storage protein [Nasonia vitripennis]
8.9e-16	ILDAIHLGHVITPQGAFLSLYQPEGLNILGELIEGTGR	4055.61	3	gi|156542452	XP_001599110	PREDICTED: similar to high Glx storage protein [Nasonia vitripennis]
8.911e-16	LGqGLAPIKELDYYYEHIETPYKPNFR	3255.21	3	gi|156542452	XP_001599110	PREDICTED: similar to high Glx storage protein [Nasonia vitripennis]
8.912e-16	KnDFNESTYYMEGnLGHPVFDTPYGK	3023.85	3	gi|156542476	XP_001599672	PREDICTED: similar to ENSANGP00000014344 [Nasonia vitripennis]
8.928e-16	GAYSSQSPYYINYPEQLYGFPAR	2671.17	3	gi|156542452	XP_001599110	PREDICTED: similar to high Glx storage protein [Nasonia vitripennis]
8.937e-16	LGEHNIDVLEGNEQFINAAK	2210.47	2	gi|77777777	XP_222222	trypsin [Sus scrofa]
9.496e-16	GYQGHEEqLQQFYNnEFIGDIIGGAISLDGKPLGYPFDR	4387.25	3	gi|156542989	XP_001603025	PREDICTED: similar to high Glx storage protein [Nasonia vitripennis]
9.534e-16	QLLGNAPEFNNIYEYSPSALELGqTAVRDPIFYQLYSK	4347.99	3	gi|156542989	XP_001603025	PREDICTED: similar to high Glx storage protein [Nasonia vitripennis]
9.789e-16	VEVGDLVTYFSDYEVDLNNAVVQPVGQHqEYQPFPK	4125.06	3	gi|156542452	XP_001599110	PREDICTED: similar to high Glx storage protein [Nasonia vitripennis]
9.881e-16	QLLGNAPEFNnIYEYSPSALELGQTAVRDPIFYQLYSK	4348.53	3	gi|156542989	XP_001603025	PREDICTED: similar to high Glx storage protein [Nasonia vitripennis]
9.99e-16	SQIQEYVDYYGGAGVQHIALNTSDIITAITNLR	3623.75	3	gi|156553875	XP_001600932	PREDICTED: similar to 4-hydroxyphenylpyruvate dioxygenase [Nasonia vitripennis]
1.012e-15	QLLGNAPEFNNIYEYSPSALELGQTAVRDPIFYQLYSK	4348.4	3	gi|156542452	XP_001599110	PREDICTED: similar to high Glx storage protein [Nasonia vitripennis]
1.022e-15	GYQGHEEqLQQFYNNEFIGDIIGGAISLDGKPLGYPFDR	4385.36	3	gi|156542989	XP_001603025	PREDICTED: similar to high Glx storage protein [Nasonia vitripennis]
1.03e-15	GYQGHEEqLQqFYNNEFIGDIIGGAISLDGKPLGYPFDR	4386.63	3	gi|156542989	XP_001603025	PREDICTED: similar to high Glx storage protein [Nasonia vitripennis]
1.034e-15	LGEHNIDVLEGnEQFINAAK	2211.12	3	gi|77777777	XP_222222	trypsin [Sus scrofa]
1.061e-15	AFSSAVIQRPDTqGVILPPAYEVYPHYFFDTR	3685.49	3	gi|156542989	XP_001603025	PREDICTED: similar to high Glx storage protein [Nasonia vitripennis]
1.082e-15	IYTPEGLnILGNMIEGNADSMNEqYYGNIDMLMR	3881.73	3	gi|156545567	XP_001607029	PREDICTED: similar to hexamerin [Nasonia vitripennis]
1.105e-15	HYFFELDQFYYDIVEGHNAIVR	2774.03	3	gi|156542989	XP_001603025	PREDICTED: similar to high Glx storage protein [Nasonia vitripennis]
1.11e-15	GYQGHEEQLQqFYnNEFIGDIIGGAISLDGKPLGYPFDR	4385.36	3	gi|156542989	XP_001603025	PREDICTED: similar to high Glx storage protein [Nasonia vitripennis]
1.114e-15	KNDFNESTYYMEGnLGHPVFDTPYGK	3023.25	3	gi|156542476	XP_001599672	PREDICTED: similar to ENSANGP00000014344 [Nasonia vitripennis]
1.117e-15	IYTPEGLNILGnMIEGNADSMnEQYYGNIDMLMR	3881.73	3	gi|156545567	XP_001607029	PREDICTED: similar to hexamerin [Nasonia vitripennis]
1.137e-15	KQQDVIYLLENIAGELPNQHLR	2591.61	2	gi|156542452	XP_001599110	PREDICTED: similar to high Glx storage protein [Nasonia vitripennis]
1.139e-15	GYQGHEEQLQqFYnNEFIGDIIGGAISLDGKPLGYPFDR	4387.01	3	gi|156542989	XP_001603025	PREDICTED: similar to high Glx storage protein [Nasonia vitripennis]
1.164e-15	IIELFHYYQEALPAYqYNDVVVPGVHIEK	3448.85	3	gi|156542989	XP_001603025	PREDICTED: similar to high Glx storage protein [Nasonia vitripennis]
1.172e-15	EIGYSYEFEPYLQnYENPSTVK	2668.35	3	gi|156542452	XP_001599110	PREDICTED: similar to high Glx storage protein [Nasonia vitripennis]
1.175e-15	LGQGLEPIRELDNYWEHIETPYKPHLR	3304.1	3	gi|156542989	XP_001603025	PREDICTED: similar to high Glx storage protein [Nasonia vitripennis]
1.177e-15	AFSSAVIQRPDTqGVILPPAYEVYPHYFFDTR	3686.1	3	gi|156542989	XP_001603025	PREDICTED: similar to high Glx storage protein [Nasonia vitripennis]
1.198e-15	GAYSSQSPYYINYPEQLYGFPAR	2671.83	3	gi|156542452	XP_001599110	PREDICTED: similar to high Glx storage protein [Nasonia vitripennis]
1.204e-15	GYQGHEEqLQQFYNnEFIGDIIGGAISLDGKPLGYPFDR	4387.47	3	gi|156542989	XP_001603025	PREDICTED: similar to high Glx storage protein [Nasonia vitripennis]
1.22e-15	qLLGNAPEFNNIYEYSPSALELGqTAVRDPIFYQLYSK	4350	3	gi|156542989	XP_001603025	PREDICTED: similar to high Glx storage protein [Nasonia vitripennis]
1.263e-15	ESIKGAYSSQSPYYInYPEQLYGFPAR	3128.09	3	gi|156542452	XP_001599110	PREDICTED: similar to high Glx storage protein [Nasonia vitripennis]
1.263e-15	EIGYSYEFEPYLQNYENPSTVK	2669.61	3	gi|156542452	XP_001599110	PREDICTED: similar to high Glx storage protein [Nasonia vitripennis]
1.268e-15	ADKDKFQVVLDVQQFKPEEINVK	2718.18	3	gi|156548276	XP_001604985	PREDICTED: similar to lethal(2)essential for life protein, l2efl [Nasonia vitripennis]
1.271e-15	GYQGHEEQLQQFYnnEFIGDIIGGAISLDGKPLGYPFDR	4387.02	3	gi|156542989	XP_001603025	PREDICTED: similar to high Glx storage protein [Nasonia vitripennis]
1.32e-15	QLLGNAPEFNNIYEYSPSALELGqTAVRDPIFYQLYSK	4346.99	3	gi|156542989	XP_001603025	PREDICTED: similar to high Glx storage protein [Nasonia vitripennis]
1.336e-15	qLLGNAPEFNnIYEYSPSALELGQTAVRDPIFYQLYSK	4350.8	3	gi|156542989	XP_001603025	PREDICTED: similar to high Glx storage protein [Nasonia vitripennis]
1.338e-15	VEVGDLVTYFSDYEVDLnnAVVQPVGQHQEYQPFPK	4124.87	3	gi|156542452	XP_001599110	PREDICTED: similar to high Glx storage protein [Nasonia vitripennis]
1.338e-15	KQQDVIYLLENIAGELPNQHLR	2591.78	3	gi|156542452	XP_001599110	PREDICTED: similar to high Glx storage protein [Nasonia vitripennis]
1.341e-15	AFSSAVIqRPDTqGVILPPAYEVYPHYFFDTR	3686.16	3	gi|156542989	XP_001603025	PREDICTED: similar to high Glx storage protein [Nasonia vitripennis]
1.365e-15	IKLDTGLVATPEKLNNHAQMIANGVK	2776.35	3	gi|156538313	XP_001604024	PREDICTED: similar to apolipophorin [Nasonia vitripennis]
1.379e-15	VEVGDLVTYFSDYEVDLNNAVVqPVGqHQEYQPFPK	4125.06	3	gi|156542452	XP_001599110	PREDICTED: similar to high Glx storage protein [Nasonia vitripennis]
1.393e-15	LGQGLAPIKELDYYYEHIETPYKPNFR	3255.86	3	gi|156542452	XP_001599110	PREDICTED: similar to high Glx storage protein [Nasonia vitripennis]
1.412e-15	GAYSSQSPYYINYPEqLYGFPAR	2673.27	3	gi|156542452	XP_001599110	PREDICTED: similar to high Glx storage protein [Nasonia vitripennis]
1.414e-15	HVVFGAVVDGMDVVK	1571.53	2	gi|156536889	XP_001607048	PREDICTED: similar to putative peptidyl-prolyl cis-trans isomerase isoform 2 [Nasonia vitripennis]
1.417e-15	QLLGNAPEFnNIYEYSPSALELGqTAVRDPIFYQLYSK	4349.27	3	gi|156542989	XP_001603025	PREDICTED: similar to high Glx storage protein [Nasonia vitripennis]
1.423e-15	VEVGDLVTYFSDYEVDLnNAVVQPVGQHQEYqPFPK	4125.06	3	gi|156542452	XP_001599110	PREDICTED: similar to high Glx storage protein [Nasonia vitripennis]
1.428e-15	AFSSAVIQRPDTQGVILPPAYEVYPHYFFDTR	3685.97	3	gi|156542989	XP_001603025	PREDICTED: similar to high Glx storage protein [Nasonia vitripennis]
1.465e-15	GYQGHEEQLqqFYNNEFIGDIIGGAISLDGKPLGYPFDR	4387.25	3	gi|156542989	XP_001603025	PREDICTED: similar to high Glx storage protein [Nasonia vitripennis]
1.473e-15	GYQGHEEQLqQFYNnEFIGDIIGGAISLDGKPLGYPFDR	4387.02	3	gi|156542989	XP_001603025	PREDICTED: similar to high Glx storage protein [Nasonia vitripennis]
1.477e-15	GYQGHEEQLqqFYNNEFIGDIIGGAISLDGKPLGYPFDR	4387.01	3	gi|156542989	XP_001603025	PREDICTED: similar to high Glx storage protein [Nasonia vitripennis]
1.483e-15	GYQGHEEQLqQFYnNEFIGDIIGGAISLDGKPLGYPFDR	4387.01	3	gi|156542989	XP_001603025	PREDICTED: similar to high Glx storage protein [Nasonia vitripennis]
1.492e-15	AFSSAVIqRPDTqGVILPPAYEVYPHYFFDTR	3683.43	3	gi|156542989	XP_001603025	PREDICTED: similar to high Glx storage protein [Nasonia vitripennis]
1.503e-15	IYTPEGLNILGNMIEGNADSMNEQYYGnIDMLMR	3879.84	3	gi|156545567	XP_001607029	PREDICTED: similar to hexamerin [Nasonia vitripennis]
1.518e-15	KMAASVNPVIEVTENSGEYTMK	2398.1	2	gi|156547891	XP_001608047	PREDICTED: similar to fatty acid binding protein isoform 1 [Nasonia vitripennis]
1.524e-15	QLLGNAPEFNnIYEYSPSALELGQTAVRDPIFYQLYSK	4349.19	3	gi|156542989	XP_001603025	PREDICTED: similar to high Glx storage protein [Nasonia vitripennis]
1.526e-15	QLLGnAPEFNnIYEYSPSALELGQTAVRDPIFYQLYSK	4350.8	3	gi|156542989	XP_001603025	PREDICTED: similar to high Glx storage protein [Nasonia vitripennis]
1.535e-15	GYQGHEEQLqQFYnNEFIGDIIGGAISLDGKPLGYPFDR	4387.02	3	gi|156542989	XP_001603025	PREDICTED: similar to high Glx storage protein [Nasonia vitripennis]
1.583e-15	MLGAELSHVLLSLGER	1725.12	3	gi|156555903	XP_001599313	PREDICTED: similar to myosin 2 light chain [Nasonia vitripennis]
1.584e-15	QLLGNAPEFnNIYEYSPSALELGqTAVRDPIFYQLYSK	4350.05	3	gi|156542989	XP_001603025	PREDICTED: similar to high Glx storage protein [Nasonia vitripennis]
[truncated: 22,968 more rows]

## Sheet: DP7
E-Value	Peptide	Mass	z	gi#	Accession	Protein Description
[truncated: 27,804 more rows]

## Sheet: DP8
E-Value	Peptide	Mass	z	gi#	Accession	Protein Description
[truncated: 26,333 more rows]
